# Supplementary material for: Hyaluronidase-1 mediates postprandial suppression of hepatic gluconeogenesis
Source: Life Metab. 2025 May 13;4(5):loaf016. doi: 10.1093/lifemeta/loaf016 (PMC13122362; doi:10.1093/lifemeta/loaf016)
Supplement: loaf016_suppl_Supplementary_Table_S1 [file loaf016_suppl_supplementary_table_s1.xlsx]

## Sheet: LFD_KOvCtrl DEGs
Gene	baseMean	log2FoldChange	lfcSE	stat	pvalue	padj	FC	LFD_Ctr1	LFD_Ctr2	LFD_Ctr3	LFD_KO1	LFD_KO2	LFD_KO3	mgi_symbol
ENSMUSG00000033845.13	1179.02	0.158376	0.140261	1.12916	0.258832	0.99931	1.11603	1073.49	1198.03	1071.65	1283.4	1202.82	1244.72	Mrpl15
ENSMUSG00000025903.14	1853.54	0.166938	0.177823	0.938788	0.347839	0.99931	1.12267	1432.28	2047.19	1760.14	1960.53	1994.99	1926.08	Lypla1
ENSMUSG00000033813.15	525.511	0.0117451	0.155528	0.0755176	0.939803	0.99931	1.00817	534.334	539.999	495.913	546.56	542.68	493.578	Tcea1
ENSMUSG00000033793.12	866.403	-0.116573	0.199716	-0.583695	0.559426	0.99931	0.922376	1018.51	794.854	891.047	754.05	1005.23	734.723	Atp6v1h
ENSMUSG00000025907.14	514.137	0.0704745	0.16507	0.426937	0.669425	0.99931	1.05006	476.463	476.286	551.79	538.462	490.78	551.042	Rb1cc1
ENSMUSG00000051285.17	2027.77	-0.0301325	0.147063	-0.204895	0.837654	0.99931	0.97933	1967.58	2005.41	2174.23	1876.52	2219.89	1923	Pcmtd1
ENSMUSG00000061024.8	456.065	0.353303	0.211417	1.67112	0.0946977	0.99931	1.27748	435.954	377.06	388.149	455.466	442.521	637.239	Rrs1
ENSMUSG00000025911.14	1351.23	0.170588	0.206428	0.826383	0.408587	0.99931	1.12552	1053.23	1429.9	1331.08	1665.99	1161.85	1465.34	Adhfe1
ENSMUSG00000045210.8	500.951	-0.139448	0.247038	-0.564481	0.572427	0.99931	0.907866	421.487	681.005	472.963	440.284	414.294	575.67	Vcpip1
ENSMUSG00000025915.14	159.011	-0.217353	0.223541	-0.972318	0.330892	0.99931	0.860142	194.829	147.273	170.626	139.676	145.686	155.975	Sgk3
ENSMUSG00000098234.7	204.448	0.167492	0.209784	0.798401	0.424638	0.99931	1.1231	180.362	204.719	192.578	244.94	187.571	216.518	Snhg6
ENSMUSG00000025917.9	890.852	-0.139275	0.157891	-0.882096	0.377725	0.99931	0.907975	1027.19	867.968	906.014	919.03	812.199	812.71	Cops5
ENSMUSG00000056763.16	324.421	0.0489656	0.196634	0.249019	0.803346	0.99931	1.03452	298.995	321.702	336.263	274.292	363.304	351.969	Cspp1
ENSMUSG00000067851.11	991.837	0.0140757	0.163035	0.0863355	0.9312	0.99931	1.0098	1022.37	970.328	967.878	983.807	876.847	1129.79	Arfgef1
ENSMUSG00000005886.14	609.648	0.0860037	0.173437	0.495877	0.619981	0.99931	1.06143	538.192	670.56	565.76	605.264	593.67	684.442	Ncoa2
ENSMUSG00000025935.10	3409.9	-0.152621	0.207815	-0.734407	0.462701	0.99931	0.899615	4478.18	2763.71	3528.27	3058.71	3511.03	3119.49	Tram1
ENSMUSG00000025937.6	6315.84	-0.193876	0.231199	-0.838568	0.401712	0.99931	0.874254	8483.75	4770.17	6964.73	5347.17	6618.7	5710.52	Lactb2
ENSMUSG00000067813.3	307.151	-0.392383	0.263296	-1.49028	0.136151	0.99931	0.76187	442.706	231.876	371.186	268.219	263.145	265.773	Xkr9
ENSMUSG00000025925.14	164.768	0.0845022	0.222753	0.379353	0.704425	0.99931	1.06032	135.995	170.251	173.619	160.931	162.076	185.733	Terf1
ENSMUSG00000043716.13	6183.33	-0.0514463	0.141289	-0.364121	0.715768	0.99931	0.964968	6443.83	6443.44	5993.86	5839.08	6729.78	5649.98	Rpl7
ENSMUSG00000025921.7	458.314	0.311222	0.166045	1.87433	0.0608855	0.99931	1.24076	388.694	411.528	427.064	460.527	517.185	544.885	Rdh10
ENSMUSG00000025920.19	90.8129	0.194866	0.351497	0.554388	0.579314	0.99931	1.14462	116.705	53.2688	83.8163	113.36	79.2167	98.5103	Stau2
ENSMUSG00000025939.18	408.169	-0.0687807	0.222873	-0.308609	0.757619	0.99931	0.953443	353.972	532.688	367.195	377.531	381.515	436.113	Ube2w
ENSMUSG00000079658.9	632.109	-0.140261	0.165067	-0.849725	0.395478	0.99931	0.907355	632.713	728.007	627.624	647.774	549.054	607.48	Eloc
ENSMUSG00000025940.6	763.251	0.139324	0.144147	0.966541	0.333773	0.99931	1.10139	747.488	685.183	746.364	827.937	772.136	800.396	Tmem70
ENSMUSG00000043760.16	96.318	0.458532	0.474713	0.965915	0.334087	0.99931	1.37414	127.314	26.1122	89.8031	115.385	107.443	111.85	Pkhd1
ENSMUSG00000041859.10	67.8808	-0.723797	0.450202	-1.60772	0.107897	0.99931	0.605502	120.563	52.2243	80.8228	27.328	55.5428	70.8043	Mcm3
ENSMUSG00000041779.5	257.047	0.454844	0.21744	2.09181	0.0364553	0.92025	1.37063	196.758	241.276	212.534	355.264	260.414	276.034	Tram2
ENSMUSG00000025933.15	104.232	0.567882	0.31545	1.80023	0.0718246	0.99931	1.48235	77.1601	88.7813	85.8119	137.652	81.0378	154.949	Tmem14a
ENSMUSG00000025934.15	24552	0.225088	0.170874	1.31727	0.187747	0.99931	1.16885	19374.9	26900.7	21646.5	25121.5	26770.7	27497.7	Gsta3
ENSMUSG00000099343.1	76.176	1.16094	0.528338	2.19735	0.0279958	0.864062	2.23603	15.432	71.0251	54.8797	155.871	66.4692	93.3796	Gm28836
ENSMUSG00000025936.15	209.779	-0.151577	0.429002	-0.353326	0.723844	0.99931	0.900266	92.5921	384.371	185.593	211.539	195.766	188.811	Gm4956
ENSMUSG00000026158.11	410.649	-0.362171	0.323447	-1.11972	0.262832	0.99931	0.777993	302.853	707.117	376.175	319.839	431.595	326.315	Ogfrl1
ENSMUSG00000026155.13	103.826	0.16387	0.411021	0.398689	0.690122	0.99931	1.12029	131.172	40.735	121.733	107.288	110.175	111.85	Smap1
ENSMUSG00000026154.4	169.496	-0.221822	0.3552	-0.6245	0.5323	0.99931	0.857482	116.705	261.122	169.628	176.114	105.622	187.785	Sdhaf4
ENSMUSG00000026153.15	376.355	0.246433	0.219273	1.12386	0.261071	0.99931	1.18627	352.043	272.611	408.105	355.264	428.863	441.244	Fam135a
ENSMUSG00000100131.1	127.317	-0.345285	0.300187	-1.15024	0.250047	0.99931	0.787152	158.178	137.872	131.711	86.0325	155.702	94.4057	Gm28439
ENSMUSG00000101111.1	370.242	-0.361204	0.232058	-1.55653	0.119583	0.99931	0.778514	422.451	486.731	340.254	328.948	382.426	260.642	Gm28437
ENSMUSG00000100862.1	381.652	-0.163662	0.193211	-0.847063	0.39696	0.99931	0.892756	406.055	421.972	382.162	369.434	410.652	299.636	Gm10925
ENSMUSG00000102070.1	575.744	-0.289415	0.190368	-1.5203	0.128437	0.99931	0.818234	699.263	613.113	587.712	554.657	571.817	427.904	Gm28661
ENSMUSG00000101249.1	362.991	-0.2376	0.186777	-1.2721	0.203337	0.99931	0.848155	431.132	403.172	344.245	348.179	350.557	300.662	Gm29216
ENSMUSG00000073725.8	901.727	0.106417	0.191339	0.556171	0.578094	0.99931	1.07655	718.553	938.993	947.922	1065.79	842.247	896.855	Lmbrd1
ENSMUSG00000101514.1	192.477	0.0124846	0.257617	0.0484619	0.961348	0.99931	1.00869	138.888	225.609	210.538	179.15	182.107	218.57	Gm5524
ENSMUSG00000048874.15	690.079	0.0511675	0.205147	0.249419	0.803037	0.99931	1.0361	636.571	583.868	813.217	599.191	790.346	717.278	Phf3
ENSMUSG00000026064.16	58.5189	0.0672282	0.33499	0.200687	0.840943	0.99931	1.0477	73.3021	50.1353	47.895	68.826	55.5428	55.4121	Ptp4a1
ENSMUSG00000004768.14	188.037	-0.415313	0.307052	-1.35258	0.17619	0.99931	0.749857	298.995	186.963	158.652	198.381	153.881	131.347	Rab23
ENSMUSG00000042197.13	229.486	-0.034798	0.247022	-0.14087	0.887973	0.99931	0.976168	192.9	250.677	253.444	172.065	259.503	248.328	Zfp451
ENSMUSG00000026131.20	1032.41	0.123455	0.145473	0.848644	0.39608	0.99931	1.08934	919.169	1006.88	1038.72	1141.7	1028	1060.01	Dst
ENSMUSG00000042111.9	196.12	0.0326981	0.239938	0.136277	0.891602	0.99931	1.02292	159.143	220.387	202.556	190.284	234.008	170.341	Ccdc115
ENSMUSG00000026127.13	252.006	0.0823169	0.26597	0.309497	0.756944	0.99931	1.05872	245.948	299.768	188.587	286.438	195.766	295.531	Imp4
ENSMUSG00000037503.12	833.143	0.10779	0.175959	0.612583	0.540152	0.99931	1.07758	732.056	794.854	879.073	785.426	813.11	994.339	Fam168b
ENSMUSG00000026123.11	219.065	-0.304961	0.302163	-1.00926	0.312851	0.99931	0.809464	287.421	148.317	290.363	187.247	171.181	229.857	Plekhb2
ENSMUSG00000045216.7	2128.09	-0.159583	0.16967	-0.940548	0.346937	0.99931	0.895284	2525.06	1967.81	2244.08	1779.35	2158.88	2093.34	Hs6st1
ENSMUSG00000037470.14	1225.09	-0.231831	0.152738	-1.51783	0.129056	0.99931	0.851554	1416.85	1271.14	1282.19	1119.43	1233.78	1027.18	Uggt1
ENSMUSG00000047180.8	55.3451	-0.458855	0.400238	-1.14646	0.251606	0.99931	0.727563	74.2666	51.1798	66.8534	26.3158	60.0955	53.3598	Neurl3
ENSMUSG00000010453.12	1161.61	0.312925	0.200974	1.55704	0.119462	0.99931	1.24222	798.607	1073.73	1236.29	1223.69	1356.7	1280.63	Kansl3
ENSMUSG00000037432.15	65.7404	0.402401	0.361509	1.11312	0.265659	0.99931	1.32171	46.296	68.9361	54.8797	49.5952	94.6959	80.0396	Fer1l5
ENSMUSG00000001143.13	276.099	-0.349145	0.217059	-1.60853	0.10772	0.99931	0.785049	244.983	354.081	329.278	228.745	260.414	239.093	Lman2l
ENSMUSG00000037408.10	74.0335	-0.0194436	0.308348	-0.0630571	0.949721	0.99931	0.986613	56.9056	94.0038	72.8403	68.826	74.6641	76.9612	Cnnm4
ENSMUSG00000001138.13	251.881	-0.139805	0.184424	-0.758063	0.448414	0.99931	0.907642	247.877	256.944	287.37	251.013	233.098	234.988	Cnnm3
ENSMUSG00000061518.11	3968.78	-0.00692138	0.170784	-0.040527	0.967673	0.99931	0.995214	3604.34	4621.85	3708.87	4413.97	3778.73	3684.9	Cox5b
ENSMUSG00000037351.9	1431.57	-0.0401291	0.138476	-0.28979	0.771977	0.99931	0.972568	1543.2	1417.37	1393.94	1413.97	1478.71	1342.2	Actr1b
ENSMUSG00000026117.10	270.53	-0.890902	1.0719	-0.831145	0.405892	0.99931	0.539277	57.8701	844.989	151.668	276.316	130.207	162.132	Zap70
ENSMUSG00000026116.11	462.008	-0.0240481	0.188619	-0.127496	0.898548	0.99931	0.983469	500.576	392.727	503.895	496.964	416.116	461.767	Tmem131
ENSMUSG00000026113.17	472.137	-0.320853	0.229779	-1.39636	0.162607	0.99931	0.800596	427.274	668.471	477.952	373.482	476.211	409.434	Inpp4a
ENSMUSG00000026112.7	1465.91	0.0820393	0.156889	0.522911	0.601036	0.99931	1.05851	1244.21	1595.97	1432.86	1517.21	1522.42	1482.79	Coa5
ENSMUSG00000026111.15	411.362	0.113318	0.215515	0.525799	0.599028	0.99931	1.08171	351.078	347.814	486.933	391.701	485.316	405.329	Unc50
ENSMUSG00000037216.5	125.262	-0.041021	0.238239	-0.172184	0.863293	0.99931	0.971967	139.853	126.383	114.748	139.676	112.907	118.007	Lipt1
ENSMUSG00000026088.15	163.102	0.181022	0.230158	0.786513	0.431567	0.99931	1.13369	146.604	156.673	155.659	147.774	206.692	165.21	Mitd1
ENSMUSG00000026087.11	1013.12	-0.0518879	0.165628	-0.313279	0.754069	0.99931	0.964673	1065.77	1110.29	917.988	1100.2	974.275	910.194	Mrpl30
ENSMUSG00000058407.12	656.54	-0.226964	0.182617	-1.24284	0.213927	0.99931	0.854431	700.228	804.254	619.642	667.005	542.68	605.428	Txndc9
ENSMUSG00000026083.12	1796.16	-0.317751	0.225391	-1.40978	0.158606	0.99931	0.80232	1986.87	2517.21	1475.76	1538.46	1797.4	1461.24	Eif5b
ENSMUSG00000026082.11	139.001	0.328497	0.248701	1.32085	0.18655	0.99931	1.2557	132.137	112.805	124.727	123.482	160.255	180.602	Rev1
ENSMUSG00000026078.10	323.422	-0.060433	0.219525	-0.27529	0.783094	0.99931	0.958976	403.161	277.833	309.322	357.288	300.477	292.453	Pdcl3
ENSMUSG00000073702.11	2617.16	-0.130351	0.166259	-0.784022	0.433027	0.99931	0.913609	2680.35	3080.19	2445.64	2730.77	2541.31	2224.69	Rpl31
ENSMUSG00000003134.10	323.531	-0.0911133	0.217961	-0.418026	0.675928	0.99931	0.938798	266.202	394.816	340.254	329.96	279.535	330.42	Tbc1d8
ENSMUSG00000003135.15	288.113	-0.0695931	0.197926	-0.351612	0.725129	0.99931	0.952907	245.948	332.147	307.326	277.328	286.819	279.113	Cnot11
ENSMUSG00000085894.1	55.0743	-0.0540171	0.362686	-0.148936	0.881604	0.99931	0.96325	37.6155	71.0251	59.8688	47.5709	61.006	53.3598	Gm15832
ENSMUSG00000048234.13	663.078	0.0830281	0.267213	0.310718	0.756015	0.99931	1.05924	797.642	433.462	700.464	783.402	539.038	724.461	Rnf149
ENSMUSG00000026074.15	115.486	-0.062389	0.355788	-0.175354	0.860801	0.99931	0.957677	137.924	73.114	142.687	87.0447	99.2486	152.896	Map4k4
ENSMUSG00000026072.12	627.48	0.313932	0.263413	1.19178	0.233346	0.99931	1.24309	351.078	660.115	667.537	664.981	743.909	677.259	Il1r1
ENSMUSG00000060679.14	499.272	-0.0644123	0.153342	-0.420057	0.674444	0.99931	0.956335	494.789	534.777	501.9	490.891	505.348	467.924	Mrps9
ENSMUSG00000070939.9	688.477	0.096346	0.168889	0.570469	0.568359	0.99931	1.06906	751.346	620.425	624.631	650.811	744.82	738.828	Tgfbrap1
ENSMUSG00000010290.7	169.171	0.252397	0.280476	0.899888	0.36818	0.99931	1.19118	144.675	184.874	133.707	139.676	173.002	239.093	AI597479
ENSMUSG00000057363.12	224.536	-0.202912	0.26046	-0.779055	0.435947	0.99931	0.868795	308.64	178.607	233.488	181.174	218.529	226.779	Uxs1
ENSMUSG00000041763.14	571.433	0.10013	0.178705	0.560307	0.57527	0.99931	1.07187	552.659	481.508	620.639	536.438	623.718	613.637	Tpp2
ENSMUSG00000026047.13	96.4466	-0.152417	0.349334	-0.436307	0.662614	0.99931	0.899742	145.64	67.8916	90.8009	104.251	74.6641	95.4319	Poglut2
ENSMUSG00000041684.11	205.796	0.035466	0.226446	0.15662	0.875544	0.99931	1.02489	181.326	183.83	244.464	223.685	183.929	217.544	Bivm
ENSMUSG00000026048.16	366.782	-0.215532	0.193459	-1.1141	0.265238	0.99931	0.861229	376.155	445.996	360.21	385.628	310.493	322.211	Ercc5
ENSMUSG00000026043.18	292.158	-1.16569	0.493299	-2.36305	0.0181253	0.769502	0.445751	715.66	133.694	363.204	127.531	255.861	157.001	Col3a1
ENSMUSG00000025995.16	196.161	0.142316	0.278404	0.511185	0.609221	0.99931	1.10368	215.084	129.516	214.53	202.429	171.181	244.224	Wdr75
ENSMUSG00000025993.10	1127.41	-0.0350969	0.288597	-0.121612	0.903206	0.99931	0.975966	680.938	1306.65	1435.85	983.807	1008.88	1348.36	Slc40a1
ENSMUSG00000025986.6	56.0911	0.0624406	0.43004	0.145197	0.884555	0.99931	1.04423	76.1956	37.6015	50.8884	36.4373	81.0378	54.3859	Slc39a10
ENSMUSG00000045954.7	64.7018	-1.25998	0.35739	-3.52549	0.000422697	0.0944085	0.417551	119.598	80.4254	73.8381	28.3401	41.8847	44.1244	Cavin2
ENSMUSG00000026107.11	257.067	0.14301	0.273929	0.522071	0.601621	0.99931	1.10421	280.67	183.83	268.412	195.344	295.014	319.132	Nabp1
ENSMUSG00000018417.14	2307.58	-0.351184	0.183227	-1.91666	0.0552812	0.99931	0.78394	2805.73	2724.02	2231.11	2348.18	1743.68	1992.78	Myo1b
ENSMUSG00000026104.14	289.198	-0.204228	0.254691	-0.801867	0.42263	0.99931	0.868003	304.782	395.86	228.499	288.462	287.73	229.857	Stat1
ENSMUSG00000026103.14	76.1921	-0.811273	0.314195	-2.58207	0.00982099	0.561869	0.569879	112.847	84.6034	93.7944	40.4859	62.8271	62.5951	Gls
ENSMUSG00000002881.14	937.186	0.0579758	0.169823	0.34139	0.73281	0.99931	1.041	1010.8	796.943	946.924	923.078	898.7	1046.67	Nab1
ENSMUSG00000041439.15	175.954	-0.199822	0.240335	-0.83143	0.405731	0.99931	0.870658	165.894	192.185	206.547	130.567	191.213	169.315	Mfsd6
ENSMUSG00000026102.9	235.301	0.193894	0.23803	0.81458	0.415313	0.99931	1.14385	252.699	166.073	239.475	231.782	238.561	283.217	Inpp1
ENSMUSG00000041426.12	1025.78	0.148747	0.193541	0.768557	0.442156	0.99931	1.10861	919.169	841.856	1157.46	1173.08	933.301	1129.79	Hibch
ENSMUSG00000026098.13	59.4314	0.114655	0.567329	0.202097	0.839841	0.99931	1.08272	60.7636	15.6673	94.7922	48.5831	86.501	50.2813	Pms1
ENSMUSG00000026097.9	276.194	0.0330603	0.294059	0.112428	0.910484	0.99931	1.02318	224.729	370.793	223.51	320.851	201.229	316.054	Ormdl1
ENSMUSG00000026096.14	139.196	-0.00499322	0.225294	-0.0221631	0.982318	0.99931	0.996545	131.172	127.427	159.65	141.701	135.67	139.556	Osgepl1
ENSMUSG00000041303.7	185.339	-0.00950662	0.216385	-0.0439339	0.964957	0.99931	0.993432	218.942	168.162	170.626	177.126	189.392	187.785	Gtf3c3
ENSMUSG00000073678.4	274.822	0.174179	0.298767	0.582992	0.559899	0.99931	1.12832	165.894	275.744	333.269	226.721	308.672	338.629	Pgap1
ENSMUSG00000052331.14	53.8861	0.119477	0.444039	0.269068	0.787877	0.99931	1.08634	71.3731	40.735	42.9059	30.3644	77.3957	60.5428	Ankrd44
ENSMUSG00000025982.13	2070.3	0.0734148	0.130557	0.56232	0.573898	0.99931	1.0522	1905.85	2014.81	2132.33	2149.8	2129.75	2089.24	Sf3b1
ENSMUSG00000025981.13	932.47	-0.0446113	0.390949	-0.11411	0.909151	0.99931	0.969551	419.558	1601.2	820.202	904.86	1043.48	805.527	Coq10b
ENSMUSG00000025980.14	7730.14	-0.010614	0.198023	-0.0535998	0.957254	0.99931	0.99267	7654.28	8448.85	7172.28	9217.63	5964.93	7922.9	Hspd1
ENSMUSG00000073676.4	3014.61	-0.0205582	0.222633	-0.0923411	0.926427	0.99931	0.985851	3323.67	3484.41	2299.96	3474.7	2435.69	3069.21	Hspe1
ENSMUSG00000025979.13	466.671	-0.16722	0.236442	-0.707236	0.47942	0.99931	0.890557	441.741	645.492	394.136	464.576	466.195	387.884	Mob4
ENSMUSG00000046994.9	81.8201	0.0380611	0.28634	0.132923	0.894254	0.99931	1.02673	85.8406	78.3365	77.8294	80.9718	67.3798	100.563	Mars2
ENSMUSG00000038323.3	479.581	0.259325	0.212282	1.2216	0.221858	0.99931	1.19692	382.907	406.305	520.858	463.563	616.434	487.421	1700066M21Rik
ENSMUSG00000048495.16	137.171	0.115761	0.260712	0.444018	0.65703	0.99931	1.08355	119.598	114.893	160.648	120.446	164.807	142.635	Tyw5
ENSMUSG00000025971.6	235.701	0.0714115	0.234647	0.304335	0.760872	0.99931	1.05074	217.977	284.1	187.589	271.255	220.35	232.936	Maip1
ENSMUSG00000054770.16	110.398	0.410802	0.304611	1.34861	0.177461	0.99931	1.32942	83.9116	105.493	94.7922	137.652	85.5905	154.949	Kctd18
ENSMUSG00000063558.4	563.717	-0.0727316	0.214618	-0.338888	0.734694	0.99931	0.950836	719.518	452.263	561.768	516.195	568.175	564.382	Aox1
ENSMUSG00000064294.12	2962.77	-0.205209	0.382927	-0.535895	0.592031	0.99931	0.867413	1314.61	4975.93	3228.92	2935.23	2244.47	3077.42	Aox3
ENSMUSG00000051223.14	2211.19	-0.178857	0.148307	-1.20599	0.227822	0.99931	0.883403	2539.53	2280.11	2224.12	2143.73	1877.53	2202.12	Bzw1
ENSMUSG00000026034.17	1518.88	0.0216135	0.14729	0.146741	0.883336	0.99931	1.01509	1392.74	1494.66	1635.41	1528.34	1623.49	1438.66	Clk1
ENSMUSG00000026035.15	98.8616	0.0610668	0.286343	0.213265	0.83112	0.99931	1.04324	98.3791	92.9593	98.7834	130.567	80.1273	92.3534	Ppil3
ENSMUSG00000026036.17	190.693	-0.0783929	0.247056	-0.317308	0.75101	0.99931	0.947112	215.084	201.586	170.626	212.551	141.133	203.178	Nif3l1
ENSMUSG00000026037.14	63.7837	-0.443219	0.397074	-1.11621	0.264331	0.99931	0.735492	98.3791	48.0464	73.8381	71.8625	38.2426	52.3336	Orc2
ENSMUSG00000038174.14	277.292	0.00319715	0.181225	0.0176419	0.985925	0.99931	1.00222	259.451	289.323	282.381	289.474	288.64	254.485	Fam126b
ENSMUSG00000026032.8	1156.01	-0.0604458	0.186361	-0.324349	0.745674	0.99931	0.958968	1114.96	1336.94	1088.61	1311.74	964.259	1119.53	Ndufb3
ENSMUSG00000026031.15	1517.06	0.0831387	0.152955	0.543552	0.58675	0.99931	1.05932	1300.15	1513.46	1606.48	1613.36	1489.64	1579.24	Cflar
ENSMUSG00000026029.14	422.613	0.160643	0.274263	0.585727	0.558059	0.99931	1.11779	398.339	277.833	520.858	540.487	365.125	433.035	Casp8
ENSMUSG00000026028.12	335.362	0.275277	0.262244	1.0497	0.293857	0.99931	1.21023	287.421	227.698	395.134	303.644	364.215	434.061	Trak2
ENSMUSG00000026027.13	649.668	-0.121075	0.183444	-0.660012	0.509246	0.99931	0.919502	581.594	790.676	658.556	623.483	581.833	661.866	Stradb
ENSMUSG00000079550.9	66.1017	0.0117875	0.530738	0.0222096	0.982281	0.99931	1.0082	84.8761	44.9129	67.8513	25.3037	119.28	54.3859	Mpp4
ENSMUSG00000026024.14	804.948	-0.199298	0.370037	-0.538591	0.590169	0.99931	0.870974	1288.57	413.617	879.073	531.377	870.474	846.573	Als2
ENSMUSG00000041075.8	449.141	0.120388	0.186843	0.644329	0.519362	0.99931	1.08703	452.351	366.615	471.965	444.333	443.432	516.153	Fzd7
ENSMUSG00000026021.15	537.746	0.0698912	0.193155	0.36184	0.717472	0.99931	1.04964	438.848	624.603	510.88	573.888	519.006	559.251	Sumo1
ENSMUSG00000026020.9	273.771	0.00941668	0.327019	0.0287955	0.977028	0.99931	1.00655	385.8	167.118	265.418	227.733	247.666	348.891	Nop58
ENSMUSG00000067336.6	447.373	-0.160177	0.204129	-0.784683	0.432639	0.99931	0.894915	485.144	544.177	387.151	402.835	388.799	476.133	Bmpr2
ENSMUSG00000041040.12	115.203	-0.270056	0.2567	-1.05203	0.292786	0.99931	0.829288	114.776	133.694	129.716	95.1418	126.565	91.3273	Fam117b
ENSMUSG00000026019.15	271.688	-0.237484	0.183765	-1.29232	0.196246	0.99931	0.848223	272.954	301.857	307.326	227.733	258.593	261.668	Wdr12
ENSMUSG00000026017.13	90.022	0.129601	0.277146	0.467626	0.640052	0.99931	1.09399	74.2666	90.8703	92.7966	112.348	84.68	85.1704	Carf
ENSMUSG00000073664.11	376.953	0.0315223	0.16809	0.187532	0.851244	0.99931	1.02209	351.078	359.303	408.105	373.482	378.784	390.963	Nbeal1
ENSMUSG00000049439.13	181.291	-0.300777	0.30527	-0.98528	0.324487	0.99931	0.811815	244.019	150.406	205.549	207.49	111.996	168.288	Cyp20a1
ENSMUSG00000026782.15	69.4458	0.15443	0.473917	0.325858	0.744532	0.99931	1.11298	64.6216	45.9574	86.8097	47.5709	126.565	45.1506	Abi2
ENSMUSG00000026014.15	1526.72	-0.0617494	0.22912	-0.269506	0.78754	0.99931	0.958102	2010.02	1133.27	1534.64	1372.47	1546.09	1563.85	Raph1
ENSMUSG00000052062.14	107.683	-0.331028	0.346308	-0.955876	0.339135	0.99931	0.79497	131.172	68.9361	159.65	93.1176	86.501	106.72	Pard3b
ENSMUSG00000025969.15	365.42	0.565501	0.319048	1.77246	0.0763181	0.99931	1.4799	415.7	159.806	308.324	413.968	437.058	457.663	Nrp2
ENSMUSG00000040865.15	344.204	0.0973587	0.236107	0.41235	0.680083	0.99931	1.06981	300.924	302.901	394.136	272.268	414.294	380.701	Ino80d
ENSMUSG00000101599.1	130.486	0.322863	0.271024	1.19127	0.233548	0.99931	1.25081	96.4501	138.917	112.753	115.385	167.539	151.87	Gm20342
ENSMUSG00000025968.16	1724.42	0.0769605	0.188195	0.40894	0.682584	0.99931	1.05479	1756.36	1356.79	1921.79	1954.46	1619.85	1737.27	Ndufs1
ENSMUSG00000025967.16	3205.91	-0.0639065	0.147649	-0.432828	0.66514	0.99931	0.95667	3198.29	3614.97	3017.39	3244.94	2901.88	3258.02	Eef1b2
ENSMUSG00000025964.15	63.6102	-0.789415	0.453015	-1.74258	0.0814071	0.99931	0.578579	48.225	136.828	56.8753	38.4616	50.9901	50.2813	Adam23
ENSMUSG00000025962.15	182.086	-0.151971	0.215796	-0.704237	0.481285	0.99931	0.90002	202.545	207.853	164.639	187.247	171.181	159.053	Fastkd2
ENSMUSG00000025959.13	95.568	-0.70934	0.310105	-2.28742	0.0221713	0.803533	0.6116	143.711	105.493	106.766	53.6438	91.9643	71.8305	Klf7
ENSMUSG00000025958.14	284.09	0.258276	0.208607	1.2381	0.21568	0.99931	1.19605	254.628	232.92	288.368	289.474	275.893	363.257	Creb1
ENSMUSG00000025956.10	156.918	-0.124575	0.231744	-0.537553	0.590886	0.99931	0.917274	189.042	149.362	152.665	130.567	163.897	155.975	Mettl21a
ENSMUSG00000070871.10	115.802	0.0439297	0.251325	0.174792	0.861243	0.99931	1.03092	95.4856	120.116	126.722	119.433	128.386	104.667	Ccnyl1
ENSMUSG00000045005.9	167.908	-0.288215	0.235828	-1.22214	0.221653	0.99931	0.818915	180.362	162.94	210.538	175.101	150.239	128.269	Fzd5
ENSMUSG00000025950.16	7119.47	-0.11698	0.14749	-0.793142	0.427695	0.99931	0.922116	7756.52	6952.1	7515.52	6241.91	7632.12	6618.66	Idh1
ENSMUSG00000025949.16	400.765	-0.114251	0.206556	-0.553126	0.580177	0.99931	0.923862	465.854	354.081	430.057	334.009	447.074	373.518	Pikfyve
ENSMUSG00000026005.15	383.486	-0.287375	0.159154	-1.80564	0.0709746	0.99931	0.819392	426.309	426.15	412.097	357.288	333.257	345.812	Rpe
ENSMUSG00000026004.15	135.258	0.00701279	0.331064	0.0211826	0.9831	0.99931	1.00487	85.8406	125.338	193.576	134.616	119.28	152.896	Kansl1l
ENSMUSG00000026003.5	3746.83	0.349848	0.183102	1.91067	0.0560468	0.99931	1.27443	2818.27	3603.48	3462.41	4757.09	3548.36	4291.36	Acadl
ENSMUSG00000026000.16	370.584	-0.161268	0.259682	-0.621023	0.534584	0.99931	0.894239	281.634	519.11	373.182	385.628	306.851	357.1	Lancl1
ENSMUSG00000025991.8	45334.1	0.179122	0.165396	1.08299	0.278813	0.99931	1.13219	36129.2	46365.8	45075.2	52063.8	43491.8	48878.6	Cps1
ENSMUSG00000062209.15	61.122	-0.250892	0.393524	-0.637553	0.523765	0.99931	0.840376	41.4735	69.9806	87.8075	44.5345	50.0796	72.8566	Erbb4
ENSMUSG00000026192.13	533.087	-0.038077	0.224833	-0.169356	0.865516	0.99931	0.973952	569.056	517.021	533.83	623.483	381.515	573.617	Atic
ENSMUSG00000026193.15	19435.1	0.165148	0.165228	0.999512	0.317547	0.99931	1.12128	18639.9	16210.4	20120.9	22908.9	18052.3	20677.9	Fn1
ENSMUSG00000099707.6	305.683	0.184819	0.216692	0.85291	0.393709	0.99931	1.13667	302.853	311.257	244.464	359.312	351.467	264.747	Gm8883
ENSMUSG00000039395.8	493.634	0.0612859	0.198494	0.308754	0.757508	0.99931	1.0434	409.913	533.732	505.891	444.333	487.137	580.801	Mreg
ENSMUSG00000026189.13	3840.46	0.176887	0.183596	0.963457	0.335318	0.99931	1.13044	2827.92	4127.81	3860.54	4120.45	4077.39	4028.66	Pecr
ENSMUSG00000026187.9	367.713	-0.22992	0.316383	-0.726713	0.467402	0.99931	0.852682	571.949	224.565	394.136	320.851	346.915	347.865	Xrcc5
ENSMUSG00000039354.16	179.18	0.116667	0.262265	0.444842	0.656434	0.99931	1.08423	203.51	176.518	135.703	150.81	184.839	223.701	Smarcal1
ENSMUSG00000046330.10	3470.03	-0.182114	0.189506	-0.96099	0.336557	0.99931	0.881411	3392.15	4511.14	3163.07	3587.05	3025.72	3141.04	Rpl37a
ENSMUSG00000039323.18	13354	1.10955	0.277349	4.00054	6.31972e-05	0.0259715	2.15778	7094.87	5730.05	12548.5	18481.8	17282	18986.8	Igfbp2
ENSMUSG00000026185.8	338.191	-1.70954	0.285676	-5.98419	2.17463e-09	3.74471e-06	0.305757	635.606	397.949	520.858	123.482	215.797	135.452	Igfbp5
ENSMUSG00000055322.15	2317.56	-0.0170281	0.185975	-0.0915613	0.927047	0.99931	0.988266	2309.98	2689.55	1994.63	2318.83	2599.58	1992.78	Tns1
ENSMUSG00000006304.14	1750.68	0.133713	0.146746	0.911186	0.362197	0.99931	1.09711	1793.97	1491.53	1723.22	1826.93	1899.38	1769.08	Arpc2
ENSMUSG00000006299.13	2040.27	-0.0151387	0.218605	-0.0692512	0.94479	0.99931	0.989562	1606.86	2662.4	1883.87	2200.41	1882.99	2005.1	Aamp
ENSMUSG00000026179.14	1359.48	0.0389349	0.173007	0.225048	0.821942	0.99931	1.02736	1423.6	1318.14	1281.19	1532.39	1145.46	1456.11	Pnkd
ENSMUSG00000006301.17	841.839	0.0174111	0.166298	0.104698	0.916616	0.99931	1.01214	760.027	941.082	809.226	917.005	789.436	834.259	Tmbim1
ENSMUSG00000026176.13	2975.57	0.111553	0.186213	0.599063	0.549131	0.99931	1.08039	2347.6	3443.67	2790.88	3224.7	3180.51	2866.04	Ctdsp1
ENSMUSG00000033364.13	112.442	0.138712	0.320402	0.432933	0.665064	0.99931	1.10092	107.06	102.36	111.755	71.8625	133.849	147.766	Usp37
ENSMUSG00000026174.9	313.601	-0.187754	0.182295	-1.02994	0.303038	0.99931	0.877972	331.788	372.882	297.348	296.559	289.551	293.479	Cnot9
ENSMUSG00000026135.17	93.2528	0.17916	0.360765	0.49661	0.619464	0.99931	1.13222	103.202	74.1585	84.8141	73.8868	74.6641	148.792	Zfp142
ENSMUSG00000026172.12	216.474	-0.0599889	0.218317	-0.274779	0.783486	0.99931	0.959271	244.019	242.321	176.613	218.624	213.066	204.204	Bcs1l
ENSMUSG00000026171.12	378.576	0.0190116	0.17742	0.107156	0.914665	0.99931	1.01327	354.936	408.394	365.199	342.106	408.831	391.989	Rnf25
ENSMUSG00000033257.14	379.979	0.27433	0.214981	1.27607	0.201932	0.99931	1.20943	312.498	315.435	404.114	342.106	471.658	434.061	Ttll4
ENSMUSG00000026170.6	7960.64	0.288391	0.25229	1.14309	0.253001	0.99931	1.22128	4679.76	7306.18	9517.14	8276.33	9301.14	8683.28	Cyp27a1
ENSMUSG00000006538.12	227.247	0.380509	0.338273	1.12486	0.260649	0.99931	1.3018	157.214	223.52	211.536	181.174	193.944	396.094	Ihh
ENSMUSG00000026162.7	99.4467	-0.243914	0.409127	-0.596183	0.551053	0.99931	0.844451	51.1185	160.851	111.755	94.1297	102.891	75.9351	Nhej1
ENSMUSG00000033159.14	1549.9	0.0701614	0.246795	0.28429	0.776188	0.99931	1.04983	1017.55	1836.21	1683.31	1571.86	1801.04	1389.41	Cnppd1
ENSMUSG00000049339.16	3762.96	0.182627	0.20993	0.869943	0.384332	0.99931	1.13495	2729.54	4516.36	3329.7	4138.67	3854.3	4009.17	Retreg2
ENSMUSG00000026197.12	526.024	0.0956618	0.186566	0.51275	0.608127	0.99931	1.06856	486.108	587.001	453.007	565.79	580.923	483.316	Zfand2b
ENSMUSG00000033124.16	365.455	0.0643072	0.283808	0.226587	0.820745	0.99931	1.04558	421.487	217.253	433.051	332.996	405.189	382.754	Atg9a
ENSMUSG00000026199.17	359.925	-0.0138359	0.230084	-0.060134	0.952049	0.99931	0.990456	345.291	324.835	415.09	369.434	428.863	276.034	Ankzf1
ENSMUSG00000026201.12	1183.02	0.0728755	0.209241	0.348285	0.727626	0.99931	1.05181	998.258	1470.64	990.828	1314.78	1209.19	1114.4	Stk16
ENSMUSG00000026202.13	2782.97	-0.460685	0.178015	-2.58791	0.00965614	0.561869	0.726641	3699.83	3371.6	2599.3	2280.37	2418.39	2328.33	Tuba4a
ENSMUSG00000026203.16	1433.69	-0.123613	0.175654	-0.703734	0.481598	0.99931	0.917886	1521.02	1686.85	1277.2	1482.8	1227.4	1406.85	Dnajb2
ENSMUSG00000026209.15	790.327	-0.169465	0.163712	-1.03514	0.300602	0.99931	0.889172	942.317	736.363	831.178	754.05	748.462	729.592	Dnpep
ENSMUSG00000026208.9	59.6922	-0.528596	0.351367	-1.5044	0.132479	0.99931	0.693229	83.9116	67.8916	59.8688	35.4252	62.8271	48.229	Des
ENSMUSG00000033021.16	840.944	-0.0993544	0.22602	-0.439582	0.66024	0.99931	0.933451	1059.02	691.45	859.117	911.945	870.474	653.657	Gmppa
ENSMUSG00000026213.15	178.687	-0.239829	0.279325	-0.858602	0.39056	0.99931	0.846846	206.403	215.164	158.652	189.272	113.817	188.811	Stk11ip
ENSMUSG00000026245.16	520.574	-0.115832	0.178562	-0.648691	0.516538	0.99931	0.92285	596.062	496.131	531.834	469.636	464.374	565.408	Farsb
ENSMUSG00000032883.15	895.743	-0.189509	0.369607	-0.51273	0.60814	0.99931	0.876904	1396.6	448.085	1018.77	643.726	1085.36	781.926	Acsl3
ENSMUSG00000079470.8	194.795	-0.155546	0.339258	-0.458489	0.646601	0.99931	0.897792	287.421	109.671	218.521	196.357	172.092	184.707	Utp14b
ENSMUSG00000073643.11	284.134	-0.34415	0.274851	-1.25213	0.210521	0.99931	0.787772	239.196	430.328	284.377	204.454	278.624	267.825	Wdfy1
ENSMUSG00000026248.9	367.682	-0.0527655	0.20672	-0.255251	0.798529	0.99931	0.964087	356.865	424.061	342.25	430.163	322.33	330.42	Mrpl44
ENSMUSG00000026249.10	393.127	-0.493176	0.869487	-0.567204	0.570576	0.99931	0.710459	93.5566	968.239	317.304	296.559	374.231	308.871	Serpine2
ENSMUSG00000004364.14	845.233	0.073169	0.140017	0.522573	0.601271	0.99931	1.05203	805.358	796.943	869.095	881.58	867.742	850.678	Cul3
ENSMUSG00000055980.2	114.669	-0.080937	0.400031	-0.202327	0.839661	0.99931	0.945443	183.255	58.4912	111.755	93.1176	119.28	122.112	Irs1
ENSMUSG00000026142.15	306.752	-0.00162329	0.209184	-0.0077601	0.993808	0.99931	0.998875	343.362	263.211	314.311	278.341	356.02	285.27	Rhbdd1
ENSMUSG00000026150.14	468.43	0.184772	0.161479	1.14425	0.252521	0.99931	1.13664	444.635	411.528	458.994	527.329	465.285	502.813	Mff
ENSMUSG00000026159.13	294.19	-0.141729	0.222757	-0.636247	0.524615	0.99931	0.906432	330.824	247.543	347.239	253.037	262.235	324.263	Agfg1
ENSMUSG00000045658.16	1047.47	-0.122933	0.199812	-0.615246	0.538392	0.99931	0.918319	1060.95	1272.18	942.933	947.37	874.116	1187.25	Pid1
ENSMUSG00000026219.14	1361.55	0.0208563	0.145097	0.14374	0.885706	0.99931	1.01456	1368.63	1387.08	1299.15	1477.74	1248.35	1388.38	Trip12
ENSMUSG00000073633.9	69.7208	0.191508	0.352732	0.542928	0.587179	0.99931	1.14196	57.8701	81.4699	55.8775	94.1297	50.9901	77.9873	Fbxo36
ENSMUSG00000026222.16	138.848	-0.291148	0.325471	-0.894545	0.37103	0.99931	0.817251	135.995	212.031	110.757	112.348	159.344	102.615	Sp100
ENSMUSG00000036707.16	932.83	-0.0900773	0.162716	-0.553587	0.579862	0.99931	0.939472	929.779	1080	876.079	868.422	866.832	975.868	Cab39
ENSMUSG00000026223.15	530.549	-0.200725	0.170331	-1.17844	0.23862	0.99931	0.870113	629.819	570.289	501.9	518.219	472.569	490.499	Itm2c
ENSMUSG00000026227.11	1224.59	0.330695	0.253146	1.30634	0.191437	0.99931	1.25762	723.376	1358.88	1172.43	1466.6	1160.94	1465.34	2810459M11Rik
ENSMUSG00000026229.17	976.888	-0.19715	0.291225	-0.676967	0.498427	0.99931	0.872272	1369.59	593.268	1167.44	981.783	843.158	906.09	Psmd1
ENSMUSG00000062590.13	54.5853	0.795997	0.356886	2.2304	0.0257211	0.832037	1.73628	38.58	28.2011	52.8841	64.7774	77.3957	65.6736	Armc9
ENSMUSG00000026234.12	3070.18	0.0307585	0.150527	0.204339	0.838088	0.99931	1.02155	3208.89	2664.48	3238.9	2956.48	3269.74	3082.55	Ncl
ENSMUSG00000026238.14	4223.33	0.13376	0.162106	0.825141	0.409292	0.99931	1.09715	3720.08	4591.56	3771.73	4781.38	4483.49	3991.72	Ptma
ENSMUSG00000026239.14	116.726	-0.391145	0.288505	-1.35577	0.175173	0.99931	0.762524	101.273	174.429	121.733	105.263	91.9643	105.693	Pde6d
ENSMUSG00000026240.12	240.359	0.336594	0.294953	1.14118	0.253795	0.99931	1.26277	150.462	229.787	257.436	205.466	349.646	249.354	Cops7b
ENSMUSG00000053333.15	382.328	-0.0339632	0.188394	-0.180278	0.856935	0.99931	0.976733	451.386	347.814	361.208	377.531	397.905	358.126	Dis3l2
ENSMUSG00000026254.17	876.386	-0.128836	0.150628	-0.855323	0.392372	0.99931	0.914569	984.755	883.635	878.075	775.305	870.474	866.07	Eif4e2
ENSMUSG00000048000.15	602.498	0.206789	0.198766	1.04037	0.29817	0.99931	1.15412	518.901	488.82	670.53	566.802	702.935	666.997	Gigyf2
ENSMUSG00000026259.14	1194.17	0.401214	0.208363	1.92555	0.0541601	0.99931	1.32062	843.938	1313.96	929.961	1293.52	1335.76	1447.9	Ngef
ENSMUSG00000026289.15	679.786	0.251345	0.180183	1.39494	0.163033	0.99931	1.19032	544.943	646.537	670.53	776.317	641.018	799.37	Atg16l1
ENSMUSG00000070738.10	401.322	0.197495	0.194533	1.01522	0.309999	0.99931	1.14671	350.114	404.216	367.195	492.916	361.483	432.009	Dgkd
ENSMUSG00000005501.14	509.162	0.245192	0.183894	1.33333	0.182422	0.99931	1.18525	399.303	473.152	525.847	541.499	600.044	515.127	Usp40
ENSMUSG00000090175.1	230.934	-0.29408	1.14824	-0.256113	0.797863	0.99931	0.815592	294.173	43.8684	425.068	55.6681	101.98	464.846	Ugt1a9
ENSMUSG00000090145.7	251.571	0.206847	0.344294	0.600786	0.547983	0.99931	1.15416	342.398	129.516	228.499	327.936	235.829	245.25	Ugt1a6b
ENSMUSG00000054545.17	202.224	0.0739061	0.314328	0.235124	0.814112	0.99931	1.05256	149.498	175.474	266.416	205.466	267.698	148.792	Ugt1a6a
ENSMUSG00000089943.1	352.658	-0.458396	1.18277	-0.38756	0.698342	0.99931	0.727795	736.879	18.8008	468.972	199.393	426.131	265.773	Ugt1a5
ENSMUSG00000089960.1	278.297	0.748927	0.282695	2.64924	0.00806718	0.506988	1.68054	200.616	136.828	285.374	318.826	375.141	352.995	Ugt1a1
ENSMUSG00000079429.9	338.495	0.0486177	0.162396	0.299378	0.764652	0.99931	1.03427	328.895	333.191	336.263	338.057	340.541	354.022	Mroh2a
ENSMUSG00000044783.16	3457.79	0.10419	0.167441	0.622253	0.533775	0.99931	1.07489	3346.82	3324.6	3327.71	4027.33	3765.98	2954.28	Hjurp
ENSMUSG00000026295.12	2352.03	0.0240857	0.208651	0.115436	0.9081	0.99931	1.01684	2032.2	2856.67	2108.38	2829.96	2086.95	2198.01	Spp2
ENSMUSG00000055013.16	153.73	0.26703	0.257988	1.03505	0.300645	0.99931	1.20333	137.924	112.805	167.633	167.004	142.044	194.968	Agap1
ENSMUSG00000034432.11	528.457	-0.0672841	0.212806	-0.316176	0.751869	0.99931	0.954433	507.327	660.115	455.003	593.118	486.227	468.95	Cops8
ENSMUSG00000048126.16	119.326	-0.358546	0.456272	-0.785818	0.431974	0.99931	0.77995	213.155	78.3365	110.757	52.6317	142.044	119.033	Col6a3
ENSMUSG00000026304.13	361.239	-0.0143367	0.216772	-0.0661374	0.947268	0.99931	0.990112	359.759	430.328	299.344	312.754	406.1	359.152	Rab17
ENSMUSG00000026305.15	544.723	-0.0366503	0.216414	-0.169353	0.865519	0.99931	0.974916	666.47	567.156	421.077	550.608	493.511	569.513	Lrrfip1
ENSMUSG00000034343.14	621.998	-0.0409676	0.170234	-0.240654	0.809823	0.99931	0.972003	654.896	672.649	564.762	594.13	567.265	678.285	Ube2f
ENSMUSG00000026307.12	1771.85	-0.078617	0.172901	-0.454693	0.64933	0.99931	0.946965	1769.86	2137.02	1553.59	1810.73	1670.84	1689.04	Scly
ENSMUSG00000026309.14	750.347	-0.0728407	0.203923	-0.357197	0.720944	0.99931	0.950764	615.352	925.415	767.318	668.017	726.609	799.37	Ilkap
ENSMUSG00000067071.8	3921.08	-0.269399	0.20198	-1.33379	0.182273	0.99931	0.829665	4958.5	4342.97	3557.2	3509.11	4192.11	2966.6	Hes6
ENSMUSG00000055866.9	1631.65	0.390994	0.236219	1.65522	0.0978794	0.99931	1.3113	1896.21	1278.45	1060.67	1904.86	1683.58	1966.1	Per2
ENSMUSG00000034292.13	192.167	0.218487	0.21811	1.00173	0.316475	0.99931	1.16351	202.545	181.741	148.674	193.32	219.439	207.282	Traf3ip1
ENSMUSG00000026311.16	126.087	-0.221549	0.295188	-0.750535	0.452932	0.99931	0.857644	108.989	181.741	116.744	96.154	125.654	127.243	Asb1
ENSMUSG00000026313.16	204.829	-0.0681805	0.286563	-0.237925	0.811939	0.99931	0.95384	146.604	254.855	227.501	198.381	158.433	243.197	Hdac4
ENSMUSG00000026260.12	3220.06	0.0303335	0.161104	0.188286	0.850653	0.99931	1.02125	3381.54	3139.73	3037.34	3692.31	3250.62	2818.83	Ndufa10
ENSMUSG00000073616.10	689.331	-0.198507	0.233979	-0.848397	0.396217	0.99931	0.871452	659.719	954.66	595.694	740.892	559.07	625.951	Cops9
ENSMUSG00000034220.7	161.261	0.426976	0.416704	1.02465	0.305527	0.99931	1.34441	128.279	64.7581	219.519	245.952	152.06	157.001	Gpc1
ENSMUSG00000047067.7	206.261	0.119814	0.216839	0.552546	0.580575	0.99931	1.08659	172.646	216.209	204.552	186.235	240.382	217.544	Dusp28
ENSMUSG00000026269.14	1411.82	-0.0321162	0.156708	-0.204943	0.837617	0.99931	0.977985	1518.12	1420.5	1344.05	1511.14	1447.75	1229.33	Rnpepl1
ENSMUSG00000026270.11	377.144	-0.0294448	0.192082	-0.153293	0.878167	0.99931	0.979797	405.09	323.791	414.092	384.616	399.726	335.551	Capn10
ENSMUSG00000026272.6	4640.79	-0.454653	0.867251	-0.524246	0.600107	0.99931	0.729686	1611.68	11595.9	2890.66	5006.08	3243.33	3497.12	Agxt
ENSMUSG00000047793.13	227.285	0.405018	0.237909	1.70241	0.0886788	0.99931	1.32411	146.604	231.876	208.543	237.855	265.877	272.956	Sned1
ENSMUSG00000026273.13	202.717	-0.062908	0.215382	-0.292076	0.770228	0.99931	0.957332	195.794	208.897	216.525	231.782	169.36	193.942	Mterf4
ENSMUSG00000026275.13	351.696	0.0773062	0.209485	0.36903	0.712106	0.99931	1.05505	399.303	323.791	303.335	388.665	304.119	390.963	Ppp1r7
ENSMUSG00000034088.15	7846.32	-0.13999	0.153327	-0.913011	0.361237	0.99931	0.907526	9271.75	7316.63	8091.26	7844.14	7004.76	7549.38	Hdlbp
ENSMUSG00000034066.13	120.958	0.268836	0.253938	1.05867	0.289752	0.99931	1.20484	124.421	88.7813	115.746	122.47	126.565	147.766	Farp2
ENSMUSG00000026277.14	925.363	0.0698369	0.146301	0.477352	0.633112	0.99931	1.0496	853.583	898.258	956.902	985.831	886.863	970.737	Stk25
ENSMUSG00000026278.14	117.43	-0.217404	0.240779	-0.90292	0.366568	0.99931	0.860112	118.634	124.294	135.703	121.458	94.6959	109.798	Bok
ENSMUSG00000026279.14	159.665	-0.270616	0.255306	-1.05997	0.289159	0.99931	0.828966	132.137	191.141	200.56	132.591	138.402	163.158	Thap4
ENSMUSG00000026280.17	492.709	0.0425612	0.166975	0.254896	0.798803	0.99931	1.02994	462.96	525.377	467.974	546.56	468.016	485.369	Atg4b
ENSMUSG00000026281.15	414.071	0.225661	0.217122	1.03933	0.298653	0.99931	1.16931	476.463	356.17	312.315	458.503	407.921	473.055	Dtymk
ENSMUSG00000026283.13	185.903	-0.195717	0.223432	-0.87596	0.381052	0.99931	0.873139	171.681	215.164	208.543	195.344	150.239	174.445	Ing5
ENSMUSG00000073609.9	471.399	-0.0094366	0.218784	-0.043132	0.965596	0.99931	0.99348	428.238	501.353	488.928	485.831	359.662	564.382	D2hgdh
ENSMUSG00000051185.9	236.504	0.0363405	0.279073	0.130218	0.896394	0.99931	1.02551	170.717	314.39	215.528	257.085	197.587	263.72	Fam174a
ENSMUSG00000044768.16	396.947	-0.337269	0.26624	-1.26678	0.205233	0.99931	0.791539	429.203	571.334	329.278	294.535	436.147	321.185	Macir
ENSMUSG00000040648.14	585.66	-0.0227616	0.186203	-0.122241	0.902708	0.99931	0.984347	699.263	550.444	520.858	557.693	561.802	623.899	Ppip5k2
ENSMUSG00000026333.14	145.917	0.0973136	0.254637	0.382165	0.702339	0.99931	1.06978	150.462	143.095	129.716	129.555	190.302	132.373	Gin1
ENSMUSG00000026335.16	205.119	-0.721937	0.342926	-2.10523	0.0352717	0.915105	0.606283	381.942	158.762	225.506	132.591	190.302	141.609	Pam
ENSMUSG00000047496.6	505.161	0.39278	0.292156	1.34442	0.178813	0.99931	1.31292	346.256	429.284	534.828	818.827	446.163	455.61	Rnf152
ENSMUSG00000056536.14	169.761	-0.0535263	0.298773	-0.179154	0.857817	0.99931	0.963578	137.924	148.317	232.49	127.531	171.181	201.125	Pign
ENSMUSG00000026319.13	261.248	-0.0669829	0.177936	-0.376444	0.706587	0.99931	0.954632	248.841	276.789	276.394	259.11	254.95	251.407	Relch
ENSMUSG00000099843.1	68.2868	0.132449	0.376493	0.351797	0.724991	0.99931	1.09615	64.6216	74.1585	56.8753	41.498	95.6064	76.9612	Gm7160
ENSMUSG00000038866.15	556.532	0.120154	0.200751	0.598525	0.54949	0.99931	1.08685	438.848	621.469	539.817	597.167	510.811	631.082	Zcchc2
ENSMUSG00000044340.7	263.848	0.378609	0.221668	1.708	0.0876371	0.99931	1.30009	182.291	229.787	276.394	294.535	316.867	283.217	Phlpp1
ENSMUSG00000009905.5	418.575	0.334402	0.17975	1.86038	0.0628324	0.99931	1.26085	378.084	318.568	414.092	465.588	482.585	452.532	Kdsr
ENSMUSG00000009907.17	767.766	-0.0320962	0.145211	-0.221031	0.825068	0.99931	0.977998	797.642	724.873	806.233	785.426	748.462	743.958	Vps4b
ENSMUSG00000026315.13	58.9539	0.515347	0.327278	1.57465	0.115338	0.99931	1.42934	39.5445	50.1353	55.8775	68.826	58.2744	81.0658	Serpinb8
ENSMUSG00000026374.14	788.297	-0.102945	0.149026	-0.690786	0.4897	0.99931	0.93113	869.98	800.076	779.292	722.673	807.647	750.115	Tsn
ENSMUSG00000026377.12	354.91	-0.162396	0.181223	-0.896113	0.370193	0.99931	0.89354	385.8	412.572	326.285	347.167	332.346	325.289	Nifk
ENSMUSG00000064302.13	229.668	-0.0975346	0.219653	-0.444039	0.657014	0.99931	0.934629	219.906	213.075	279.388	191.296	240.382	233.962	Clasp1
ENSMUSG00000026380.10	92.354	0.298463	0.298935	0.998422	0.318075	0.99931	1.22983	74.2666	108.627	65.8556	98.1783	113.817	93.3796	Tfcp2l1
ENSMUSG00000004451.14	205.221	-0.771432	0.220898	-3.49226	0.00047896	0.0984167	0.585836	269.096	278.878	228.499	176.114	148.418	130.321	Ralb
ENSMUSG00000098923.1	163.474	-0.315507	0.230499	-1.3688	0.171063	0.99931	0.803569	171.681	185.919	186.591	136.64	174.823	125.19	Tmem185b
ENSMUSG00000026383.14	765.4	0.0888587	0.204214	0.435126	0.663471	0.99931	1.06353	838.151	561.934	825.191	753.038	808.557	805.527	Epb41l5
ENSMUSG00000026384.13	93.7619	-0.246379	0.305833	-0.805602	0.420473	0.99931	0.843009	98.3791	73.114	133.707	85.0204	89.2327	83.1181	Ptpn4
ENSMUSG00000036975.5	155.171	-0.357663	0.255027	-1.40245	0.160781	0.99931	0.780428	206.403	183.83	132.709	145.749	140.223	122.112	Tmem177
ENSMUSG00000050777.7	1181.48	-0.133856	0.141871	-0.943506	0.345422	0.99931	0.911392	1260.6	1310.83	1137.51	1102.23	1158.2	1119.53	Tmem37
ENSMUSG00000026385.16	14115.6	-0.0371982	0.193248	-0.19249	0.847359	0.99931	0.974546	16091.7	11159.3	15641.7	13632.6	15488.2	12680.1	Dbi
ENSMUSG00000026389.16	319.85	-0.131985	0.299332	-0.440931	0.659263	0.99931	0.912575	242.09	445.996	315.309	396.762	228.545	290.4	Steap3
ENSMUSG00000003721.14	1777.18	-0.221592	0.310921	-0.712696	0.476034	0.99931	0.857618	2397.75	1190.71	2151.28	2022.27	1081.72	1819.36	Insig2
ENSMUSG00000026339.18	181.474	0.0179451	0.248399	0.072243	0.942409	0.99931	1.01252	197.723	156.673	186.591	139.676	195.766	212.413	Ccdc93
ENSMUSG00000001674.11	248.287	0.149002	0.262497	0.567633	0.570284	0.99931	1.1088	289.35	191.141	225.506	298.583	195.766	289.374	Ddx18
ENSMUSG00000026341.16	1295.14	-0.106777	0.146032	-0.731189	0.464664	0.99931	0.92866	1440.96	1218.92	1369	1300.61	1227.4	1213.93	Actr3
ENSMUSG00000026342.10	511.031	0.0732636	0.205191	0.357051	0.721053	0.99931	1.05209	529.511	409.439	554.784	574.9	443.432	554.121	Slc35f5
ENSMUSG00000036155.13	138.776	-0.139159	0.290559	-0.478936	0.631984	0.99931	0.908048	197.723	109.671	128.718	133.603	119.28	143.661	Mgat5
ENSMUSG00000026348.7	617.689	-0.937179	0.291749	-3.21227	0.00131688	0.180395	0.522253	734.95	1156.25	543.808	391.701	508.99	370.44	Acmsd
ENSMUSG00000026349.14	705.394	-0.0127155	0.175826	-0.0723187	0.942348	0.99931	0.991225	635.606	795.898	694.478	698.382	774.867	633.134	Ccnt2
ENSMUSG00000036104.12	629.929	-0.0573375	0.147282	-0.389304	0.697051	0.99931	0.961036	604.742	660.115	662.548	633.604	610.06	608.507	Rab3gap1
ENSMUSG00000036086.16	56.1643	0.0259002	0.349775	0.0740481	0.940972	0.99931	1.01811	50.154	69.9806	46.8972	70.8503	51.9006	47.2029	Zranb3
ENSMUSG00000056211.13	379.864	-0.014306	0.184709	-0.0774517	0.938264	0.99931	0.990133	352.043	378.104	415.09	336.033	375.141	422.774	R3hdm1
ENSMUSG00000026353.9	1848.7	-0.280939	0.17873	-1.57186	0.115982	0.99931	0.823055	2452.73	1817.41	1814.02	1737.86	1658.09	1612.08	Ubxn4
ENSMUSG00000026355.11	73.6878	-0.247581	0.350731	-0.705901	0.48025	0.99931	0.842307	110.918	72.0695	56.8753	57.6924	65.5587	79.0135	Mcm6
ENSMUSG00000026356.15	1086.86	-0.102953	0.171118	-0.60165	0.547407	0.99931	0.931125	1199.84	989.128	1187.4	1138.67	921.464	1084.64	Dars
ENSMUSG00000086825.1	58.7332	-0.108418	0.455375	-0.238085	0.811815	0.99931	0.927605	30.864	78.3365	73.8381	36.4373	76.4851	56.4382	Gm15675
ENSMUSG00000026399.12	76.8451	-0.778197	0.37687	-2.0649	0.0389328	0.925957	0.583095	129.243	77.292	84.8141	35.4252	73.7535	60.5428	Cd55
ENSMUSG00000026405.14	8846.55	-0.232985	0.121381	-1.91946	0.0549261	0.99931	0.850872	9351.8	9927.84	9398.4	8454.47	8030.03	7916.74	C4bp
ENSMUSG00000026409.14	305.161	-0.0910957	0.258351	-0.352604	0.724385	0.99931	0.93881	277.776	429.284	237.479	297.571	284.088	304.766	Pfkfb2
ENSMUSG00000046404.5	308.488	-0.327392	0.272932	-1.19954	0.230319	0.99931	0.796976	292.244	479.419	258.433	280.365	244.935	295.531	Yod1
ENSMUSG00000042510.7	66.8734	-1.01196	0.522101	-1.93824	0.0525945	0.99931	0.495874	67.5151	158.762	41.9081	37.4495	30.9583	64.6474	AA986860
ENSMUSG00000026417.13	19816.6	0.270842	0.226326	1.19669	0.231428	0.99931	1.20651	13205	23226.2	17454.7	22380.6	19286.1	23346.9	Pigr
ENSMUSG00000016528.10	1127.29	-0.0532616	0.194216	-0.274239	0.783901	0.99931	0.963755	1170.9	1136.4	1136.51	1260.12	854.084	1205.73	Mapkapk2
ENSMUSG00000026427.16	578.43	-0.180141	0.159591	-1.12877	0.258996	0.99931	0.882616	614.387	618.336	610.661	496.964	529.933	600.297	Eif2d
ENSMUSG00000026430.16	198.929	0.154355	0.207665	0.743288	0.457308	0.99931	1.11292	164.93	199.497	200.56	228.745	204.871	194.968	Rassf5
ENSMUSG00000042349.13	497.827	-0.281488	0.248146	-1.13437	0.256641	0.99931	0.822742	667.435	588.046	383.16	517.207	428.863	402.251	Ikbke
ENSMUSG00000026425.15	278.819	-0.027696	0.210235	-0.131738	0.895191	0.99931	0.980986	282.599	244.41	317.304	242.915	268.609	317.08	Srgap2
ENSMUSG00000042251.12	2053.97	-0.152545	0.123736	-1.23282	0.217642	0.99931	0.899662	2133.48	2151.64	2202.17	1980.77	1903.02	1952.76	Pm20d1
ENSMUSG00000013275.9	139.89	-0.158302	0.269083	-0.588301	0.55633	0.99931	0.896079	127.314	159.806	155.659	163.968	132.028	100.563	Slc41a1
ENSMUSG00000026433.13	182.447	0.0867481	0.199443	0.434952	0.663597	0.99931	1.06197	168.788	176.518	185.593	201.417	184.839	177.524	Rab29
ENSMUSG00000026434.12	1398.34	-0.058609	0.15072	-0.388861	0.697379	0.99931	0.960189	1295.32	1482.13	1502.71	1325.91	1301.16	1482.79	Nucks1
ENSMUSG00000026435.15	477.319	0.225976	0.330392	0.683965	0.493998	0.99931	1.16957	637.535	259.033	423.073	525.304	387.889	631.082	Slc45a3
ENSMUSG00000026436.15	964.423	-0.00684267	0.148129	-0.0461939	0.963156	0.99931	0.995268	987.649	1018.37	894.04	926.115	934.211	1026.15	Elk4
ENSMUSG00000059149.17	135.58	0.264249	0.355271	0.743795	0.457	0.99931	1.20101	135.995	66.8471	166.635	118.421	159.344	166.236	Mfsd4a
ENSMUSG00000026437.11	1027.87	0.228199	0.176999	1.28927	0.197305	0.99931	1.17137	807.287	1083.13	949.918	1191.3	1017.07	1118.5	Cdk18
ENSMUSG00000009772.15	358.032	0.112914	0.342766	0.329421	0.741838	0.99931	1.08141	175.539	504.487	352.228	398.786	332.346	384.806	Nuak2
ENSMUSG00000042046.15	144.609	0.0706525	0.242112	0.291817	0.770426	0.99931	1.05019	137.924	160.851	124.727	130.567	173.002	140.582	Dstyk
ENSMUSG00000026439.14	334.434	0.0436793	0.185574	0.235374	0.813919	0.99931	1.03074	301.889	349.903	336.263	319.839	315.956	382.754	Rbbp5
ENSMUSG00000048174.2	77.5426	0.171015	0.317695	0.538301	0.590369	0.99931	1.12585	54.9766	98.1817	65.8556	82.9961	80.1273	83.1181	Tmem81
ENSMUSG00000054387.13	979.195	0.0573266	0.141703	0.404555	0.685805	0.99931	1.04054	888.305	993.306	997.813	978.746	1013.43	1003.57	Mdm4
ENSMUSG00000026447.16	220.201	0.413218	0.299112	1.38148	0.167131	0.99931	1.33165	194.829	126.383	245.462	209.514	314.135	230.884	Pik3c2b
ENSMUSG00000046062.5	2676.05	0.0837408	0.147583	0.567415	0.570433	0.99931	1.05976	2552.07	2563.17	2680.12	2419.03	2900.97	2940.94	Ppp1r15b
ENSMUSG00000041757.17	1679.79	0.194182	0.254653	0.762537	0.445739	0.99931	1.14408	1177.66	2144.33	1378.98	2126.52	1661.73	1589.51	Plekha6
ENSMUSG00000070644.13	7788.54	-0.31418	0.703616	-0.446522	0.65522	0.99931	0.804308	4189.79	16763	4947.15	8659.93	6301.83	5869.57	Etnk2
ENSMUSG00000070643.11	258.498	-0.0926598	0.190859	-0.48549	0.627329	0.99931	0.937792	270.06	282.011	248.455	221.66	264.056	264.747	Sox13
ENSMUSG00000090553.8	378.431	-0.204389	0.188909	-1.08194	0.279277	0.99931	0.867906	407.984	451.218	356.219	368.422	313.225	373.518	Snrpe
ENSMUSG00000102976.6	53.7313	0.294647	0.47902	0.615104	0.538486	0.99931	1.22659	52.083	19.8452	72.8403	49.5952	74.6641	53.3598	Zc3h11a
ENSMUSG00000041577.5	277.982	-0.598206	0.317416	-1.88461	0.0594824	0.99931	0.660575	465.854	193.23	345.243	200.405	247.666	215.491	Prelp
ENSMUSG00000020423.6	274.702	-0.679586	0.303707	-2.23764	0.0252446	0.832037	0.624344	267.167	379.148	368.193	302.632	148.418	182.655	Btg2
ENSMUSG00000042429.8	207.225	-0.750768	0.512703	-1.46433	0.143103	0.99931	0.594287	204.474	484.642	90.8009	226.721	123.833	112.876	Adora1
ENSMUSG00000042305.12	2181.82	-0.0875823	0.199645	-0.43869	0.660886	0.99931	0.941099	1832.55	2654.04	2258.05	1996.97	2452.99	1896.32	Tmem183a
ENSMUSG00000026456.18	187.58	-0.148985	0.265786	-0.560544	0.575108	0.99931	0.901885	175.539	214.12	202.556	150.81	236.74	145.713	Cyb5r1
ENSMUSG00000026457.14	1746	0.173033	0.168386	1.0276	0.304137	0.99931	1.12743	1444.82	1926.03	1553.59	1889.68	1765.53	1896.32	Adipor1
ENSMUSG00000026455.14	263.851	0.0590316	0.190381	0.310072	0.756506	0.99931	1.04177	280.67	233.965	260.429	289.474	247.666	270.903	Klhl12
ENSMUSG00000042229.9	273.517	-0.0782622	0.194074	-0.403259	0.686758	0.99931	0.947198	285.492	287.234	270.407	252.025	306.851	239.093	Rabif
ENSMUSG00000042207.17	415.575	-0.122371	0.218458	-0.56016	0.57537	0.99931	0.918676	376.155	406.305	516.867	383.604	340.541	469.976	Kdm5b
ENSMUSG00000073557.12	161.037	0.115984	0.298436	0.388639	0.697544	0.99931	1.08371	165.894	97.1372	200.56	163.968	177.555	161.105	Ppp1r12b
ENSMUSG00000026426.10	329.886	-0.237006	0.211442	-1.12091	0.262328	0.99931	0.848504	318.285	317.524	435.046	315.79	318.688	273.982	Arl8a
ENSMUSG00000079139.4	77.956	-0.497239	0.279394	-1.7797	0.0751245	0.99931	0.708461	90.6631	98.1817	84.8141	73.8868	55.5428	64.6474	Gm4204
ENSMUSG00000041926.15	511.813	0.217953	0.195352	1.11569	0.264554	0.99931	1.16308	509.256	461.663	449.016	462.551	653.766	534.624	Rnpep
ENSMUSG00000062580.9	535.542	0.0223008	0.186119	0.11982	0.904626	0.99931	1.01558	497.682	551.489	544.806	625.507	457.09	536.676	Timm17a
ENSMUSG00000041879.13	385.046	-0.0704474	0.20076	-0.350904	0.725661	0.99931	0.952343	453.315	340.503	389.147	425.102	336.899	365.309	Ipo9
ENSMUSG00000009418.16	81.6836	-0.140104	0.373141	-0.375472	0.70731	0.99931	0.907454	98.3791	67.8916	90.8009	45.5466	107.443	80.0396	Nav1
ENSMUSG00000026421.14	100.451	-0.479663	0.291373	-1.64621	0.0997197	0.99931	0.717145	137.924	94.0038	118.74	94.1297	65.5587	92.3534	Csrp1
ENSMUSG00000041782.14	183.732	-0.569704	0.249639	-2.28211	0.022483	0.803562	0.673755	198.687	264.255	195.571	139.676	125.654	178.55	Lad1
ENSMUSG00000026411.17	391.44	-0.102281	0.187706	-0.544898	0.585824	0.99931	0.931559	427.274	370.793	418.083	368.422	431.595	332.472	Tmem9
ENSMUSG00000041570.14	203.768	0.208598	0.217798	0.957759	0.338184	0.99931	1.15556	212.19	172.34	182.6	185.223	232.187	238.067	Camsap2
ENSMUSG00000026404.12	75.8845	0.37339	0.32107	1.16295	0.244848	0.99931	1.29539	85.8406	60.5802	51.8863	95.1418	91.0537	70.8043	Ddx59
ENSMUSG00000041483.14	388.273	-0.272952	0.250083	-1.09144	0.275077	0.99931	0.827624	353.972	561.934	359.213	319.839	412.473	322.211	Zfp281
ENSMUSG00000026398.14	888.088	-0.328659	0.172853	-1.90137	0.057253	0.99931	0.796277	923.992	1163.56	879.073	787.451	781.241	793.213	Nr5a2
ENSMUSG00000026395.16	61.5905	0.164129	0.30033	0.546497	0.584724	0.99931	1.12049	62.6926	62.6692	48.8928	67.8139	62.8271	64.6474	Ptprc
ENSMUSG00000026393.10	768.266	-0.0577331	0.161143	-0.358274	0.720139	0.99931	0.960773	689.618	825.144	836.167	783.402	713.861	761.403	Nek7
ENSMUSG00000079283.2	97.3778	-0.0256083	0.359346	-0.0712637	0.943188	0.99931	0.982406	58.8346	127.427	108.762	93.1176	120.191	75.9351	2310009B15Rik
ENSMUSG00000056268.15	226.415	-0.131215	0.280886	-0.467148	0.640394	0.99931	0.913062	245.948	155.628	308.324	208.502	203.05	237.04	Dennd1b
ENSMUSG00000033964.12	241.095	-0.0183097	0.228144	-0.0802549	0.936034	0.99931	0.987389	193.865	275.744	258.433	208.502	242.203	267.825	Zbtb41
ENSMUSG00000026368.6	2853.9	0.224742	0.197869	1.13581	0.256036	0.99931	1.16857	2322.52	2469.17	3104.2	3445.35	2506.71	3275.47	F13b
ENSMUSG00000057037.8	1807.31	0.192888	0.259787	0.742486	0.457793	0.99931	1.14305	1066.74	2218.49	1775.11	1872.47	2001.36	1909.66	Cfhr1
ENSMUSG00000090623.3	201.139	0.45834	0.273077	1.67843	0.0932638	0.99931	1.37396	153.356	130.561	224.508	200.405	272.251	225.753	Cfhr3
ENSMUSG00000070594.10	3155.02	0.162316	0.191635	0.847005	0.396992	0.99931	1.11908	2645.63	2669.71	3618.07	3026.32	3776	3194.4	Cfhr4
ENSMUSG00000033898.16	8442.29	-0.0302561	0.14752	-0.205098	0.837496	0.99931	0.979246	7587.73	8676.55	9328.55	8078.96	8912.34	8069.64	Cfhr2
ENSMUSG00000089991.2	226.186	-0.0137219	0.222959	-0.0615445	0.950926	0.99931	0.990534	193.865	224.565	263.423	256.073	222.171	197.021	Gm16332
ENSMUSG00000085867.1	67.5402	0.446184	0.301049	1.4821	0.138315	0.99931	1.36243	68.4796	47.0019	55.8775	78.9475	72.843	82.0919	Gm5834
ENSMUSG00000026365.15	7119.76	0.282754	0.239181	1.18217	0.237137	0.99931	1.21651	5626.9	4949.82	8695.94	7338.07	7133.15	8974.7	Cfh
ENSMUSG00000026361.9	252.022	-0.058473	0.201006	-0.290901	0.771127	0.99931	0.96028	270.06	273.655	227.501	274.292	220.35	246.276	Cdc73
ENSMUSG00000018196.18	397.709	0.0734331	0.183577	0.400012	0.689148	0.99931	1.05222	357.83	424.061	381.164	438.26	428.863	356.074	Glrx2
ENSMUSG00000018199.9	55.8782	0.153778	0.427383	0.359814	0.718987	0.99931	1.11248	61.7281	44.9129	51.8863	93.1176	36.4215	47.2029	Ro60
ENSMUSG00000018189.12	301.665	-0.0909426	0.186546	-0.487507	0.625899	0.99931	0.938909	311.534	291.412	330.276	322.875	260.414	293.479	Uchl5
ENSMUSG00000006010.14	542.105	-0.210668	0.188735	-1.11621	0.264331	0.99931	0.864137	669.364	597.446	477.952	522.268	497.153	488.447	Odr4
ENSMUSG00000006005.18	662.332	-0.0111739	0.23206	-0.0481508	0.961596	0.99931	0.992285	763.885	474.197	756.342	592.106	653.766	733.697	Tpr
ENSMUSG00000006014.16	880.342	-0.149082	0.284488	-0.524036	0.600253	0.99931	0.901824	1245.17	543.133	988.832	824.9	854.995	825.024	Prg4
ENSMUSG00000097426.1	181.467	1.1183	0.403921	2.7686	0.00562971	0.419128	2.17091	44.367	153.539	145.681	222.672	256.772	265.773	Gm8941
ENSMUSG00000102095.1	388.174	0.828496	0.360506	2.29815	0.0215535	0.803533	1.77583	122.492	364.526	352.228	487.855	473.479	528.467	C730036E19Rik
ENSMUSG00000023150.14	2003.12	0.122163	0.158036	0.773009	0.439517	0.99931	1.08837	1763.11	1908.28	2083.43	2118.42	1860.23	2285.23	Ivns1abp
ENSMUSG00000052748.14	181.031	0.00454648	0.234978	0.0193485	0.984563	0.99931	1.00316	202.545	182.785	156.657	211.539	152.06	180.602	Swt1
ENSMUSG00000053286.11	419.746	0.0613991	0.200378	0.306417	0.759287	0.99931	1.04348	425.345	436.595	370.188	449.393	350.557	486.395	Trmt1l
ENSMUSG00000026484.13	274.689	-0.020228	0.246853	-0.0819437	0.934692	0.99931	0.986077	233.409	332.147	264.42	214.575	273.161	330.42	Rnf2
ENSMUSG00000043019.12	560.748	0.0329209	0.172182	0.191198	0.84837	0.99931	1.02308	579.665	510.754	572.744	500.001	624.629	576.696	Edem3
ENSMUSG00000014980.14	135.479	-0.172749	0.274324	-0.629724	0.528875	0.99931	0.887151	173.61	119.071	137.698	129.555	101.07	151.87	Tsen15
ENSMUSG00000026482.13	88.3155	-0.744518	0.422471	-1.76229	0.07802	0.99931	0.596867	140.817	81.4699	109.759	34.413	102.891	60.5428	Rgl1
ENSMUSG00000008475.13	1343.5	-0.0734556	0.156477	-0.469432	0.638761	0.99931	0.950359	1331.98	1450.79	1350.04	1421.05	1145.46	1361.7	Arpc5
ENSMUSG00000042772.15	642.745	-0.0514516	0.174484	-0.294879	0.768087	0.99931	0.964965	575.807	690.405	696.473	574.9	620.076	698.808	Smg7
ENSMUSG00000026478.14	202.063	-0.0508228	0.371641	-0.136753	0.891226	0.99931	0.965386	271.025	102.36	243.466	155.871	254.95	184.707	Lamc1
ENSMUSG00000042699.11	839.045	0.019047	0.253059	0.075267	0.940002	0.99931	1.01329	963.536	539.999	996.815	775.305	898.7	859.913	Dhx9
ENSMUSG00000099858.1	104.141	0.303967	0.397793	0.764134	0.444788	0.99931	1.23453	112.847	42.8239	123.729	121.458	94.6959	129.295	Gm6652
ENSMUSG00000026475.7	5041.33	0.698903	1.04172	0.670912	0.502277	0.99931	1.62327	5490.9	312.301	5727.44	6318.84	8125.63	4272.89	Rgs16
ENSMUSG00000099568.1	67.202	0.68642	1.61488	0.425059	0.670794	0.99931	1.60929	61.7281	0	92.7966	56.6802	128.386	63.6213	Gm28513
ENSMUSG00000026473.16	25680.3	-0.0786314	0.12	-0.655264	0.512297	0.99931	0.946956	26049.2	25548.1	27542.6	24187.3	25455	25299.7	Glul
ENSMUSG00000056708.5	112.871	-0.183269	0.27031	-0.677996	0.497774	0.99931	0.880705	115.74	111.76	132.709	79.9596	121.101	115.955	Ier5
ENSMUSG00000026471.14	185.075	-0.0357105	0.459444	-0.0777254	0.938046	0.99931	0.975551	304.782	60.5802	196.569	167.004	187.571	193.942	Mr1
ENSMUSG00000026470.14	191.22	0.0133601	0.25694	0.0519968	0.958531	0.99931	1.0093	235.338	162.94	172.622	225.709	195.766	154.949	Stx6
ENSMUSG00000026469.14	444.311	0.152776	0.18876	0.809368	0.418304	0.99931	1.11171	371.333	477.33	414.092	412.956	501.706	488.447	Xpr1
ENSMUSG00000033701.13	862.934	-0.0398619	0.159604	-0.249755	0.802777	0.99931	0.972748	901.808	952.571	770.311	882.592	858.637	811.684	Acbd6
ENSMUSG00000033684.14	5194.51	-0.0372054	0.205679	-0.180891	0.856453	0.99931	0.974541	4637.32	5969.24	5177.65	5942.32	3936.25	5504.27	Qsox1
ENSMUSG00000033671.18	375.798	0.18072	0.183805	0.983217	0.325501	0.99931	1.13345	331.788	329.013	396.132	359.312	418.847	419.695	Cep350
ENSMUSG00000026466.16	630.278	0.0295115	0.161204	0.183069	0.854744	0.99931	1.02067	649.109	619.38	602.679	624.495	580.012	705.991	Tor1aip1
ENSMUSG00000050565.16	2406.27	-0.072944	0.136081	-0.536034	0.591935	0.99931	0.950696	2479.73	2621.66	2299.96	2460.53	2318.23	2257.53	Tor1aip2
ENSMUSG00000026596.13	151.592	0.192371	0.294224	0.653826	0.513224	0.99931	1.14264	99.3436	134.739	190.582	143.725	182.107	159.053	Abl2
ENSMUSG00000060519.11	58.5504	-0.854791	0.331152	-2.58126	0.00984392	0.561869	0.552945	84.8761	78.3365	62.8622	50.6074	34.6004	40.0198	Tor3a
ENSMUSG00000033557.17	288.739	0.150344	0.201537	0.74599	0.455673	0.99931	1.10983	283.563	303.945	233.488	312.754	271.34	327.342	Fam20b
ENSMUSG00000026594.14	281.418	0.168831	0.273835	0.616541	0.537537	0.99931	1.12415	297.066	175.474	322.293	253.037	336.899	303.74	Ralgps2
ENSMUSG00000070565.11	188.321	0.0439587	0.300512	0.146279	0.883701	0.99931	1.03094	221.835	111.76	222.512	185.223	180.286	208.308	Rasal2
ENSMUSG00000049881.13	68.1489	-0.396802	0.4074	-0.973985	0.330064	0.99931	0.75954	83.9116	86.6924	61.8644	29.3523	70.1114	76.9612	2810025M15Rik
ENSMUSG00000033488.11	471.953	-0.004392	0.189302	-0.023201	0.98149	0.99931	0.99696	448.493	500.309	468.972	541.499	394.263	478.186	Cryzl2
ENSMUSG00000026589.14	1648.24	0.102529	0.159084	0.644494	0.519255	0.99931	1.07365	1671.48	1570.91	1526.65	1927.13	1689.96	1503.31	Sec16b
ENSMUSG00000040782.12	727.224	0.0744265	0.161527	0.460769	0.644965	0.99931	1.05294	741.701	632.959	750.355	773.281	689.277	775.769	Cop1
ENSMUSG00000090394.8	92.4323	0.0488158	0.333352	0.146439	0.883575	0.99931	1.03442	59.7991	101.315	111.755	85.0204	115.638	81.0658	4930523C07Rik
ENSMUSG00000058267.13	581.353	-0.0285807	0.202945	-0.140829	0.888005	0.99931	0.980384	549.766	722.784	488.928	616.398	549.965	560.278	Mrps14
ENSMUSG00000014226.10	621.105	-0.123893	0.165724	-0.747588	0.454709	0.99931	0.917708	650.074	688.316	604.674	581.985	541.77	659.814	Cacybp
ENSMUSG00000026721.16	475.332	0.116359	0.161691	0.719636	0.471749	0.99931	1.084	434.99	438.684	494.915	467.612	509.901	505.892	Rabgap1l
ENSMUSG00000040423.10	322.851	0.0673033	0.199351	0.337613	0.735655	0.99931	1.04776	300.924	317.524	327.283	309.717	288.64	393.015	Rc3h1
ENSMUSG00000026715.12	39067.8	0.0761159	0.153343	0.496377	0.619628	0.99931	1.05418	38150.8	33833	42128.6	38637.7	43780.5	37876.2	Serpinc1
ENSMUSG00000103222.1	83.9138	0.228692	0.33769	0.677224	0.498264	0.99931	1.17177	85.8406	51.1798	94.7922	96.154	104.712	70.8043	Gm37729
ENSMUSG00000103680.1	136.851	0.374341	0.261352	1.43232	0.152052	0.99931	1.29625	142.746	96.0927	118.74	146.761	180.286	136.478	Gm37072
ENSMUSG00000043467.19	307.099	-0.00032564	0.219764	-0.00148177	0.998818	0.999597	0.999774	290.315	283.056	348.237	245.952	356.931	318.106	Zbtb37
ENSMUSG00000053332.13	861.052	-0.129518	0.221471	-0.584809	0.558676	0.99931	0.914137	699.263	1169.82	830.18	834.009	796.72	836.312	Gas5
ENSMUSG00000026709.10	223.866	-0.211042	0.201319	-1.04829	0.294504	0.99931	0.863913	254.628	243.365	222.512	235.83	193.944	192.916	Dars2
ENSMUSG00000026708.16	86.8027	0.168219	0.376465	0.44684	0.654991	0.99931	1.12367	62.6926	67.8916	114.748	58.7045	111.086	105.693	Cenpl
ENSMUSG00000026705.16	165.427	-0.101392	0.259047	-0.391404	0.695499	0.99931	0.932133	162.036	170.251	181.602	114.373	185.75	178.55	Klhl20
ENSMUSG00000026701.15	10682.3	-0.0683958	0.234996	-0.291051	0.771012	0.99931	0.953698	8408.52	14592.5	9805.5	11557.7	8931.46	10798.2	Prdx6
ENSMUSG00000040297.12	269.817	-0.111225	0.193586	-0.574547	0.565598	0.99931	0.925802	289.35	306.034	245.462	261.134	276.803	240.119	Suco
ENSMUSG00000026698.8	200.591	-0.407962	0.204042	-1.9994	0.0455648	0.989045	0.753687	215.084	251.721	219.519	190.284	164.807	162.132	Pigc
ENSMUSG00000026694.19	186.372	-0.314118	0.255384	-1.22998	0.218705	0.99931	0.804343	153.356	256.944	209.541	168.016	153.881	176.498	Eef1aknmt
ENSMUSG00000026696.15	207.171	-0.00342365	0.234749	-0.0145843	0.988364	0.99931	0.99763	244.983	204.719	172.622	218.624	227.634	174.445	Vamp4
ENSMUSG00000040225.15	625.138	-0.0571443	0.162758	-0.3511	0.725513	0.99931	0.961165	632.713	570.289	709.445	599.191	617.344	621.846	Prrc2c
ENSMUSG00000026692.12	240.656	-0.0410238	0.310447	-0.132144	0.89487	0.99931	0.971965	306.711	142.05	283.379	205.466	271.34	234.988	Fmo4
ENSMUSG00000040181.14	3175.43	0.336385	0.157702	2.13305	0.0329206	0.881816	1.26259	2940.76	2404.41	3075.26	3383.61	3532.88	3715.69	Fmo1
ENSMUSG00000040170.13	267.925	-0.00685932	0.418091	-0.0164063	0.98691	0.99931	0.995257	398.339	138.917	268.412	143.725	360.573	297.583	Fmo2
ENSMUSG00000040124.5	57.8543	0.145768	0.41412	0.351995	0.724842	0.99931	1.10632	79.0891	36.557	48.8928	73.8868	40.9742	67.7259	Gorab
ENSMUSG00000026585.13	61.2124	0.0603027	0.319491	0.188746	0.850292	0.99931	1.04268	68.4796	52.2243	58.8709	65.7896	50.0796	71.8305	Kifap3
ENSMUSG00000026584.14	273.072	-0.167458	0.200802	-0.833947	0.404311	0.99931	0.89041	298.995	242.321	325.287	268.219	260.414	243.197	Scyl3
ENSMUSG00000086593.2	53.5039	-0.320491	0.538297	-0.59538	0.55159	0.99931	0.800797	29.8995	105.493	42.9059	71.8625	31.8688	38.9937	Gm16548
ENSMUSG00000026579.8	6421.2	0.20802	0.146132	1.4235	0.15459	0.99931	1.1551	5761.93	5506.53	6608.51	6645.76	6614.14	7390.33	F5
ENSMUSG00000040918.12	2030.44	-0.182299	0.1917	-0.950959	0.341625	0.99931	0.881297	2050.53	1808.01	2617.26	1819.84	2109.71	1777.29	Slc19a2
ENSMUSG00000026578.6	86.4931	0.0243753	0.395824	0.0615813	0.950896	0.99931	1.01704	59.7991	132.65	64.8578	92.1054	62.8271	106.72	Ccdc181
ENSMUSG00000026577.13	163.266	-0.177426	0.210966	-0.841017	0.400338	0.99931	0.884279	157.214	189.052	173.619	154.859	144.775	160.079	Blzf1
ENSMUSG00000026575.15	54.9051	0.483519	0.406845	1.18846	0.234652	0.99931	1.39815	51.1185	27.1566	58.8709	72.8746	45.5269	73.8828	Nme7
ENSMUSG00000026576.12	1270.21	0.0348177	0.214958	0.161975	0.871326	0.99931	1.02443	1390.81	1008.97	1365.01	1099.19	1567.95	1189.31	Atp1b1
ENSMUSG00000040848.11	837.861	0.0856643	0.180947	0.473421	0.635913	0.99931	1.06118	692.512	925.415	821.2	802.633	833.142	952.267	Sft2d2
ENSMUSG00000040843.10	436.407	0.0825765	0.195058	0.423343	0.672045	0.99931	1.05891	490.931	362.437	418.083	414.98	434.326	497.682	Tiprl
ENSMUSG00000026571.12	661.156	0.257872	0.204975	1.25807	0.208368	0.99931	1.19571	619.21	464.796	722.416	717.612	702.024	740.88	Dcaf6
ENSMUSG00000026568.6	3700.34	0.0999828	0.138706	0.720826	0.471017	0.99931	1.07176	3836.78	3593.03	3286.79	3839.07	4012.74	3633.59	Mpc2
ENSMUSG00000040713.12	3350.13	-0.293503	0.179067	-1.63907	0.101198	0.99931	0.815918	3303.42	4445.33	3320.72	3243.93	2974.73	2812.68	Creg1
ENSMUSG00000026565.18	111.294	-0.174573	0.295936	-0.589903	0.555256	0.99931	0.886029	104.166	148.317	101.777	78.9475	116.549	118.007	Pou2f1
ENSMUSG00000040612.13	229.94	0.0336311	0.260155	0.129273	0.897142	0.99931	1.02359	206.403	273.655	201.558	240.891	173.913	283.217	Ildr2
ENSMUSG00000026563.13	65.2317	-0.162144	0.331374	-0.489307	0.624624	0.99931	0.893696	68.4796	53.2688	84.8141	74.8989	55.5428	54.3859	Tada1
ENSMUSG00000040596.15	115.963	-0.0436127	0.316921	-0.137614	0.890546	0.99931	0.970222	100.308	126.383	126.722	73.8868	148.418	120.059	Pogk
ENSMUSG00000026558.13	225.385	-0.0285538	0.192489	-0.14834	0.882075	0.99931	0.980403	227.622	205.764	249.453	220.648	231.276	217.544	Uck2
ENSMUSG00000052428.10	1276.65	-0.0368396	0.168554	-0.218563	0.826991	0.99931	0.974788	1173.8	1496.75	1208.35	1294.54	1162.76	1323.73	Tmco1
ENSMUSG00000026687.14	3728.16	0.0913948	0.190076	0.480833	0.630635	0.99931	1.0654	3402.76	3923.09	3504.32	4726.73	3236.96	3575.1	Aldh9a1
ENSMUSG00000026688.5	281.85	0.300495	0.225065	1.33514	0.181829	0.99931	1.23157	297.066	243.365	217.523	288.462	369.678	275.008	Mgst3
ENSMUSG00000015843.10	104.887	-0.0106611	0.259419	-0.0410962	0.967219	0.99931	0.992637	119.598	105.493	90.8009	109.312	113.817	90.3011	Rxrg
ENSMUSG00000052534.15	347.153	0.497885	0.201748	2.46785	0.0135926	0.667179	1.41214	259.451	295.59	308.324	465.588	341.451	412.512	Pbx1
ENSMUSG00000026678.10	233.057	-0.617357	0.334994	-1.84289	0.0653452	0.99931	0.651864	377.12	256.944	212.534	110.324	224.903	216.518	Rgs5
ENSMUSG00000026675.12	990.816	-0.442259	0.303085	-1.45919	0.144512	0.99931	0.735981	1697.52	754.119	972.867	732.795	1017.98	769.612	Hsd17b7
ENSMUSG00000026670.15	658.016	-0.190703	0.247329	-0.771049	0.440678	0.99931	0.876179	661.648	910.792	531.834	706.479	506.259	631.082	Uap1
ENSMUSG00000026667.14	710.527	0.0568891	0.182778	0.311247	0.755613	0.99931	1.04022	619.21	795.898	674.521	669.029	685.635	818.867	Uhmk1
ENSMUSG00000102752.1	176.058	0.269212	0.295721	0.910358	0.362634	0.99931	1.20515	148.533	134.739	195.571	151.822	162.986	262.694	Gm7694
ENSMUSG00000026663.6	968.318	-0.158749	0.162615	-0.976226	0.328953	0.99931	0.895802	1049.38	958.838	1056.68	820.851	1033.46	890.698	Atf6
ENSMUSG00000026659.13	157.741	0.127948	0.310164	0.412516	0.679961	0.99931	1.09274	132.137	194.274	125.724	180.162	111.996	202.151	Dusp12
ENSMUSG00000026656.15	346.979	-0.75607	0.301095	-2.51107	0.0120367	0.648768	0.592107	333.717	634.003	340.254	211.539	306.851	255.511	Fcgr2b
ENSMUSG00000058076.12	4427.48	0.0180816	0.171816	0.105238	0.916187	0.99931	1.01261	3893.69	5229.74	4076.06	4757.09	4396.98	4211.32	Sdhc
ENSMUSG00000038370.6	75.3665	1.81491	0.360973	5.02783	4.9607e-07	0.000566291	3.51838	32.793	30.2901	36.9191	86.0325	101.98	164.184	Pcp4l1
ENSMUSG00000005677.14	350.201	1.26263	0.25821	4.88994	1.00864e-06	0.00103628	2.39933	163.965	184.874	269.409	535.426	554.517	393.015	Nr1i3
ENSMUSG00000005674.9	174.555	1.70679	0.385881	4.4231	9.7296e-06	0.00550318	3.26433	59.7991	47.0019	138.696	303.644	230.366	267.825	Tomm40l
ENSMUSG00000005681.12	136860	0.113185	0.229943	0.49223	0.622557	0.99931	1.08161	97227.5	175487	121769	146539	148724	131415	Apoa2
ENSMUSG00000058715.11	80.028	-0.684624	0.285828	-2.39523	0.0166098	0.746399	0.622168	113.811	102.36	79.825	63.7653	61.9165	58.4905	Fcer1g
ENSMUSG00000013593.12	4278.29	0.155055	0.132841	1.16723	0.243118	0.99931	1.11346	3933.23	4123.63	4089.04	4848.19	4488.95	4186.69	Ndufs2
ENSMUSG00000052423.14	152.555	0.405469	0.294556	1.37654	0.168653	0.99931	1.32452	128.279	88.7813	176.613	155.871	182.107	183.681	B4galt3
ENSMUSG00000062729.11	739.731	-0.0734118	0.230009	-0.31917	0.749598	0.99931	0.950388	967.394	605.802	702.46	654.859	844.979	662.892	Ppox
ENSMUSG00000053483.13	343.455	0.132462	0.180834	0.732506	0.46386	0.99931	1.09616	292.244	349.903	341.252	364.373	381.515	331.446	Usp21
ENSMUSG00000062963.10	1386.68	-0.202474	0.167667	-1.2076	0.227201	0.99931	0.869059	1364.77	1591.8	1494.72	1456.48	1124.51	1287.82	Ufc1
ENSMUSG00000013973.12	62.4588	-0.0998908	0.37266	-0.268048	0.788662	0.99931	0.933104	64.6216	54.3133	74.8359	39.4737	57.3638	84.1442	Dedd
ENSMUSG00000013997.10	1709.57	0.094236	0.168687	0.558644	0.576404	0.99931	1.0675	1787.22	1627.31	1546.61	2035.43	1707.26	1553.59	Nit1
ENSMUSG00000006412.10	719.488	-0.160047	0.179196	-0.893143	0.371781	0.99931	0.894996	682.867	890.947	704.456	636.641	676.529	725.488	Pfdn2
ENSMUSG00000026641.13	552.313	-0.00894842	0.247973	-0.0360862	0.971214	0.99931	0.993817	406.055	719.651	536.823	501.013	638.287	512.049	Usf1
ENSMUSG00000103711.1	111.764	0.208697	0.286072	0.729524	0.465681	0.99931	1.15564	74.2666	120.116	116.744	129.555	104.712	125.19	Tstd1
ENSMUSG00000038235.4	1518.16	0.0616015	0.176486	0.349045	0.727056	0.99931	1.04362	1286.64	1757.87	1412.9	1644.74	1453.22	1553.59	F11r
ENSMUSG00000059058.7	70.1434	5.51274	0.567806	9.70885	2.76445e-22	2.8402e-18	45.6564	1.929	4.17794	2.99344	124.494	162.076	125.19	Tma7-ps
ENSMUSG00000003458.12	867.033	0.156703	0.167787	0.933938	0.350336	0.99931	1.11474	870.944	722.784	866.101	992.917	922.374	827.076	Ncstn
ENSMUSG00000026553.17	3063.97	-0.136455	0.166949	-0.817345	0.413732	0.99931	0.909752	3605.3	2895.32	3125.15	3243.93	2589.57	2924.53	Copa
ENSMUSG00000003464.13	2095.01	0.247939	0.183288	1.35273	0.176143	0.99931	1.18751	2045.71	1791.29	1908.82	2664.98	1856.59	2302.68	Pex19
ENSMUSG00000026554.15	2594.05	0.0649211	0.166079	0.390905	0.695868	0.99931	1.04603	2120.94	2686.42	2799.86	2800.61	2569.54	2586.92	Dcaf8
ENSMUSG00000013698.12	174.018	-0.298498	0.335912	-0.888617	0.374209	0.99931	0.813099	282.599	125.338	167.633	144.737	132.938	190.864	Pea15a
ENSMUSG00000038034.15	288.581	0.253113	0.28308	0.894141	0.371246	0.99931	1.19178	293.208	200.541	296.35	223.685	408.831	308.871	Igsf8
ENSMUSG00000050229.3	245.027	0.0486022	0.253406	0.191795	0.847902	0.99931	1.03426	188.078	243.365	291.361	199.393	258.593	289.374	Pigm
ENSMUSG00000026547.15	254.495	-0.34645	0.229224	-1.5114	0.130686	0.99931	0.786517	342.398	253.81	258.433	186.235	236.74	249.354	Tagln2
ENSMUSG00000026544.6	392.015	-0.0529841	0.224947	-0.23554	0.813789	0.99931	0.96394	334.682	497.175	366.197	393.725	428.863	331.446	Dusp23
ENSMUSG00000037942.5	5217.17	-0.0610357	0.172256	-0.35433	0.723091	0.99931	0.958576	4349.9	5810.48	5822.24	5179.16	4793.98	5347.26	Crp
ENSMUSG00000026542.6	1169.69	-0.506503	0.233679	-2.16752	0.0301955	0.865213	0.703926	1696.56	967.194	1454.81	1072.88	936.032	890.698	Apcs
ENSMUSG00000090272.9	101.529	-0.298814	0.249771	-1.19635	0.231559	0.99931	0.81292	101.273	120.116	114.748	80.9718	95.6064	96.458	Mndal
ENSMUSG00000039997.16	98.6506	-0.486951	0.328205	-1.48368	0.137894	0.99931	0.713532	119.598	122.205	103.773	49.5952	99.2486	97.4842	Ifi203
ENSMUSG00000050069.3	235.309	0.184762	0.316461	0.583838	0.55933	0.99931	1.13663	320.214	134.739	205.549	234.818	239.471	277.06	Grem2
ENSMUSG00000026526.14	4552.13	-0.110296	0.165535	-0.6663	0.505219	0.99931	0.926398	4732.81	4711.68	4733.62	5138.67	4233.09	3762.89	Fh1
ENSMUSG00000039783.15	4123.46	-0.00582903	0.235854	-0.0247145	0.980283	0.99931	0.995968	3511.75	5090.83	3792.69	5110.33	3113.13	4122.04	Kmo
ENSMUSG00000057335.11	109.425	0.0284164	0.281794	0.100841	0.919677	0.99931	1.01989	127.314	85.6479	111.755	117.409	89.2327	125.19	Cep170
ENSMUSG00000026504.17	112.193	-0.000711658	0.238372	-0.0029855	0.997618	0.999369	0.999507	114.776	116.982	104.77	115.385	100.159	121.086	Sdccag8
ENSMUSG00000063659.11	584.147	0.0897629	0.171598	0.523099	0.600905	0.99931	1.0642	537.227	617.291	543.808	536.438	664.692	605.428	Zbtb18
ENSMUSG00000015961.8	851.143	-0.0466024	0.139555	-0.333935	0.738429	0.99931	0.968214	911.453	842.9	840.158	852.228	825.857	834.259	Adss
ENSMUSG00000026502.13	274.853	0.162305	0.231478	0.701169	0.483198	0.99931	1.11907	307.676	204.719	265.418	298.583	249.487	323.237	Desi2
ENSMUSG00000039630.10	3647.57	-0.00430801	0.121166	-0.0355546	0.971638	0.99931	0.997018	3696.93	3525.14	3736.81	3691.3	3581.14	3654.12	Hnrnpu
ENSMUSG00000026495.8	67.9298	-0.529696	0.420308	-1.26026	0.207577	0.99931	0.692701	64.6216	124.294	51.8863	45.5466	47.3479	73.8828	Efcab2
ENSMUSG00000055067.15	69.287	0.102445	0.403771	0.253722	0.799711	0.99931	1.07359	93.5566	41.7794	64.8578	81.9839	47.3479	86.1965	Smyd3
ENSMUSG00000026492.11	358.741	0.0179648	0.182346	0.0985203	0.921519	0.99931	1.01253	306.711	372.882	390.145	356.276	372.41	354.022	Tfb2m
ENSMUSG00000038949.8	248.247	0.18936	0.251379	0.753285	0.451279	0.99931	1.14026	263.309	195.319	237.479	217.612	338.72	237.04	Cnst
ENSMUSG00000026491.13	644.468	0.156905	0.285484	0.549611	0.582586	0.99931	1.11489	624.032	402.127	802.241	528.341	827.678	682.389	Ahctf1
ENSMUSG00000026490.18	336.587	0.0130856	0.213152	0.0613908	0.951048	0.99931	1.00911	336.611	267.388	401.121	317.814	356.931	339.655	Cdc42bpa
ENSMUSG00000026489.13	4066.86	-0.0071173	0.17618	-0.0403978	0.967776	0.99931	0.995079	4296.85	3323.56	4609.89	3968.63	3845.2	4357.03	Coq8a
ENSMUSG00000010609.15	4278.09	-0.0229125	0.168311	-0.136132	0.891717	0.99931	0.984244	4790.68	4536.2	3609.09	4537.46	3941.72	4253.39	Psen2
ENSMUSG00000038855.10	99.6405	-0.628018	0.272095	-2.30808	0.0209945	0.795933	0.647065	139.853	122.205	100.779	71.8625	72.843	90.3011	Itpkb
ENSMUSG00000026496.11	623.147	-0.105661	0.170664	-0.619118	0.535839	0.99931	0.929379	736.879	566.112	634.609	605.264	593.67	602.35	Parp1
ENSMUSG00000058729.13	54.4467	-0.759104	0.447593	-1.69597	0.089892	0.99931	0.590863	44.367	50.1353	110.757	37.4495	33.6899	50.2813	Lin9
ENSMUSG00000026499.5	305.137	0.0957487	0.254327	0.376479	0.706561	0.99931	1.06862	348.185	215.164	321.296	366.397	258.593	321.185	Acbd3
ENSMUSG00000060743.12	1977.9	0.316009	0.133099	2.37425	0.0175848	0.759103	1.24488	1714.88	1683.71	1887.86	2196.36	2239.92	2144.65	H3f3a
ENSMUSG00000038806.7	217.115	0.268469	0.192535	1.39439	0.163201	0.99931	1.20453	186.149	195.319	209.541	250	243.113	218.57	Sde2
ENSMUSG00000026520.8	119.178	-0.152536	0.249057	-0.612453	0.540238	0.99931	0.899668	143.711	112.805	119.738	129.555	105.622	103.641	Pycr2
ENSMUSG00000026519.16	308.365	-0.341927	0.265299	-1.28884	0.197455	0.99931	0.788987	309.605	459.574	265.418	262.146	320.509	232.936	Tmem63a
ENSMUSG00000038776.13	2500.33	-0.0915873	0.141056	-0.649296	0.516147	0.99931	0.93849	2595.47	2572.57	2571.36	2261.14	2683.35	2318.07	Ephx1
ENSMUSG00000038768.8	64.3334	-0.0129235	0.367929	-0.0351249	0.97198	0.99931	0.991082	44.367	88.7813	60.8666	50.6074	66.4692	74.9089	9130409I23Rik
ENSMUSG00000026516.8	314.567	0.184109	0.206651	0.890914	0.372975	0.99931	1.13611	321.179	232.92	329.278	327.936	340.541	335.551	Nvl
ENSMUSG00000062169.13	219.029	0.136329	0.220312	0.618802	0.536047	0.99931	1.09911	246.912	177.563	201.558	219.636	254.04	214.465	Cnih4
ENSMUSG00000038733.14	1577.36	0.00938808	0.174451	0.0538151	0.957082	0.99931	1.00653	1521.98	1378.72	1816.02	1417.01	1692.69	1637.73	Wdr26
ENSMUSG00000004880.11	114.695	-0.186695	0.394612	-0.473111	0.636134	0.99931	0.878616	157.214	55.3578	153.663	95.1418	121.101	105.693	Lbr
ENSMUSG00000026511.7	1969.9	-0.0996185	0.189378	-0.526029	0.598868	0.99931	0.93328	1891.39	2519.3	1703.27	1908.91	1933.07	1863.49	Srp9
ENSMUSG00000038633.5	972.455	-0.0783481	0.145143	-0.539801	0.589334	0.99931	0.947142	986.684	1019.42	990.828	930.163	1026.18	881.462	Degs1
ENSMUSG00000047539.9	202.364	-0.0110198	0.20317	-0.0542394	0.956744	0.99931	0.992391	193.865	185.919	229.497	211.539	191.213	202.151	Fbxo28
ENSMUSG00000026510.10	371.639	-0.00409232	0.189971	-0.0215418	0.982813	0.99931	0.997167	330.824	438.684	347.239	360.324	375.141	377.623	Trp53bp2
ENSMUSG00000026509.15	514.191	-0.156386	0.191299	-0.817496	0.413645	0.99931	0.89727	612.458	467.93	545.803	474.697	548.143	436.113	Capn2
ENSMUSG00000038599.14	52.0667	-1.4017	0.595247	-2.35482	0.0185314	0.773611	0.378482	20.2545	130.561	75.8338	37.4495	23.674	24.6276	Capn8
ENSMUSG00000038576.15	860.624	-0.0568379	0.165971	-0.342456	0.732008	0.99931	0.961369	771.601	881.546	979.852	849.192	891.416	790.135	Susd4
ENSMUSG00000079164.8	84.1087	-0.113384	0.287312	-0.394639	0.693109	0.99931	0.924417	88.7341	85.6479	87.8075	101.215	75.5746	65.6736	Tlr5
ENSMUSG00000046836.13	352.731	0.0546508	0.194044	0.28164	0.778219	0.99931	1.03861	343.362	357.214	337.261	394.737	295.925	387.884	Brox
ENSMUSG00000042901.10	185.822	-0.22346	0.246934	-0.904939	0.365498	0.99931	0.856509	199.652	240.232	160.648	155.871	158.433	200.099	Aida
ENSMUSG00000056050.13	2681.64	0.338071	0.135182	2.50086	0.0123893	0.651647	1.26407	2226.07	2329.2	2551.41	2879.56	3013.88	3089.74	Mia3
ENSMUSG00000072258.10	145.151	0.140859	0.267605	0.526368	0.598633	0.99931	1.10256	101.273	175.474	137.698	149.798	154.791	151.87	Taf1a
ENSMUSG00000039384.8	75.6392	-0.422531	0.305037	-1.38518	0.165998	0.99931	0.746115	107.06	72.0695	80.8228	60.7288	74.6641	58.4905	Dusp10
ENSMUSG00000039377.7	64.2881	-0.565926	0.358602	-1.57815	0.114532	0.99931	0.675522	75.2311	68.9361	85.8119	44.5345	37.332	73.8828	Hlx
ENSMUSG00000026621.13	8492.9	0.00367425	0.155294	0.02366	0.981124	0.99931	1.00255	7636.92	9348.15	8461.45	9291.51	8501.69	7717.67	Mtarc1
ENSMUSG00000073481.9	9038.04	0.0797443	0.218189	0.365482	0.714751	0.99931	1.05683	6926.08	11628.3	7810.88	9561.76	8834.03	9467.25	Mtarc2
ENSMUSG00000039349.5	2964.53	-0.0095994	0.262572	-0.0365591	0.970837	0.99931	0.993368	1882.71	4000.38	3040.34	3113.37	2805.37	2945.05	C130074G19Rik
ENSMUSG00000039318.12	292.269	-0.511286	0.23842	-2.14448	0.0319946	0.873105	0.701597	433.061	262.166	335.265	236.842	259.503	226.779	Rab3gap2
ENSMUSG00000026618.11	970.263	-0.123342	0.216048	-0.570903	0.568065	0.99931	0.918058	1273.14	775.009	986.837	919.03	994.307	873.253	Iars2
ENSMUSG00000026617.16	991.834	-0.308739	0.179036	-1.72445	0.084627	0.99931	0.807347	1085.06	1185.49	1021.76	974.698	734.804	949.188	Bpnt1
ENSMUSG00000026615.14	1674.65	-0.216611	0.137283	-1.57784	0.114602	0.99931	0.860585	1834.48	1866.5	1699.27	1643.73	1475.98	1527.94	Eprs
ENSMUSG00000026614.7	759.056	-0.0996772	0.374484	-0.266172	0.790107	0.99931	0.933242	1233.6	387.504	734.39	620.446	612.792	965.607	Slc30a10
ENSMUSG00000039246.8	253.921	0.125776	0.211476	0.594756	0.552006	0.99931	1.09109	222.8	240.232	265.418	313.766	234.008	247.302	Lyplal1
ENSMUSG00000001305.5	142.443	-0.164198	0.344658	-0.476409	0.633783	0.99931	0.892425	217.013	106.538	127.72	152.834	95.6064	154.949	Rrp15
ENSMUSG00000039210.16	260.017	-0.160268	0.180813	-0.886376	0.375415	0.99931	0.894859	258.486	295.59	269.409	252.025	248.577	236.014	Gpatch2
ENSMUSG00000104394.2	93.1997	0.383362	0.289074	1.32617	0.184783	0.99931	1.30438	81.9826	95.0482	65.8556	89.069	125.654	101.589	Gm37254
ENSMUSG00000026610.13	61.262	-0.257936	0.315375	-0.817873	0.41343	0.99931	0.836283	60.7636	64.7581	74.8359	52.6317	67.3798	47.2029	Esrrg
ENSMUSG00000026608.13	206.085	-0.33532	0.2581	-1.29919	0.19388	0.99931	0.792608	284.528	176.518	228.499	156.883	176.644	213.439	Kctd3
ENSMUSG00000104435.1	66.8432	-0.188474	0.40549	-0.464805	0.642071	0.99931	0.877534	46.296	88.7813	78.8272	42.5102	89.2327	55.4121	Gm37422
ENSMUSG00000026603.13	152.069	0.00316307	0.223431	0.0141568	0.988705	0.99931	1.00219	162.036	138.917	154.661	133.603	153.881	169.315	Smyd2
ENSMUSG00000010175.13	1754	-0.0328251	0.250278	-0.131154	0.895653	0.99931	0.977504	1387.92	2341.74	1592.51	2070.85	1760.07	1370.94	Prox1
ENSMUSG00000079045.3	149.776	0.499051	0.470929	1.05972	0.289274	0.99931	1.41328	60.7636	208.897	102.775	248.988	95.6064	181.628	Prox1os
ENSMUSG00000089872.10	150.477	-0.182146	0.219882	-0.828381	0.407455	0.99931	0.881391	173.61	149.362	156.657	148.786	125.654	148.792	Rps6kc1
ENSMUSG00000026634.16	516.988	-0.00619399	0.174726	-0.0354498	0.971721	0.99931	0.995716	569.056	504.487	480.946	486.843	577.281	483.316	Angel2
ENSMUSG00000026632.17	114.639	-0.132398	0.285149	-0.464313	0.642424	0.99931	0.912314	93.5566	150.406	115.746	104.251	95.6064	128.269	Tatdn3
ENSMUSG00000037499.9	220.379	-0.195384	0.294668	-0.663066	0.507288	0.99931	0.87334	335.646	172.34	197.567	231.782	184.839	200.099	Nenf
ENSMUSG00000026626.11	4182.81	0.0781768	0.129034	0.60586	0.544608	0.99931	1.05568	4033.54	3880.27	4294.59	4498.99	4237.64	4151.8	Ppp2r5a
ENSMUSG00000037461.10	351.276	-0.245356	0.181145	-1.35447	0.175585	0.99931	0.843608	387.729	340.503	415.09	311.741	347.825	304.766	Ints7
ENSMUSG00000026623.16	2298.84	0.376199	0.197272	1.90701	0.0565193	0.99931	1.29792	1666.66	2146.42	2189.2	2930.17	2119.73	2740.84	Lpgat1
ENSMUSG00000037434.7	733.371	0.240726	0.158243	1.52124	0.1282	0.99931	1.18159	647.18	622.514	747.362	768.22	834.052	780.9	Slc30a1
ENSMUSG00000026637.13	112.208	0.396897	0.242954	1.63363	0.102337	0.99931	1.31667	107.06	84.6034	98.7834	137.652	122.012	123.138	Traf5
ENSMUSG00000103653.1	55.1087	-0.611703	0.573352	-1.06689	0.286022	0.99931	0.654424	40.509	131.605	27.9388	38.4616	58.2744	33.8629	Gstp-ps
ENSMUSG00000037395.15	137.377	0.132029	0.321587	0.410555	0.681399	0.99931	1.09583	138.888	82.5144	171.624	139.676	120.191	171.367	Rcor3
ENSMUSG00000016181.9	155.185	0.0222228	0.238356	0.0932335	0.925718	0.99931	1.01552	131.172	145.184	185.593	146.761	152.06	170.341	Utp25
ENSMUSG00000026638.15	499.815	0.0668879	0.260913	0.256361	0.797672	0.99931	1.04745	314.427	559.845	590.705	486.843	554.517	492.552	Irf6
ENSMUSG00000079144.7	79.7868	0.188346	0.317584	0.593057	0.553143	0.99931	1.13946	81.9826	73.114	68.8491	63.7653	111.996	79.0135	A130010J15Rik
ENSMUSG00000026639.18	59.2618	1.07787	0.501883	2.14766	0.0317411	0.873105	2.11092	38.58	39.6905	35.9213	135.628	31.8688	73.8828	Lamb3
ENSMUSG00000016194.14	8222.77	0.310209	0.165774	1.87128	0.061306	0.99931	1.23989	7372.64	6317.05	8336.72	8455.48	9930.32	8924.42	Hsd11b1
ENSMUSG00000009633.3	2568.91	1.12026	0.744295	1.50513	0.132291	0.99931	2.17386	1092.78	2296.83	1466.78	6711.55	1248.35	2597.18	G0s2
ENSMUSG00000026640.12	131.447	-0.206798	0.255627	-0.808985	0.418524	0.99931	0.866458	157.214	131.605	133.707	145.749	122.923	97.4842	Plxna2
ENSMUSG00000096929.7	82.1095	1.26833	0.523595	2.42234	0.0154208	0.720153	2.40882	53.0476	13.5783	77.8294	104.251	155.702	88.2488	A330023F24Rik
ENSMUSG00000016481.15	736.271	0.053629	0.165304	0.324427	0.745615	0.99931	1.03787	661.648	678.916	827.187	772.268	743.909	733.697	Cr1l
ENSMUSG00000050530.14	58.5455	-0.251681	0.454547	-0.553697	0.579786	0.99931	0.839917	52.083	73.114	65.8556	22.2672	69.2008	68.752	Fam171a1
ENSMUSG00000026643.16	255.368	0.196925	0.197379	0.997702	0.318424	0.99931	1.14625	254.628	204.719	254.442	252.025	283.177	283.217	Nmt2
ENSMUSG00000049950.6	53.2093	0.330999	0.340284	0.972714	0.330695	0.99931	1.25788	48.225	55.3578	37.9169	65.7896	63.7376	48.229	Rpp38
ENSMUSG00000026648.18	79.4581	0.116669	0.345142	0.33803	0.73534	0.99931	1.08423	64.6216	57.4467	106.766	74.8989	100.159	72.8566	Dclre1c
ENSMUSG00000109865.1	240.867	-0.200943	0.215503	-0.932439	0.351109	0.99931	0.869981	272.954	291.412	208.543	239.879	223.082	209.334	Hspa14
ENSMUSG00000026655.15	819.128	0.268946	0.210995	1.27466	0.20243	0.99931	1.20493	663.577	912.881	652.569	1026.32	766.672	892.75	Fam107b
ENSMUSG00000026657.17	104.971	-0.248144	0.541487	-0.458264	0.646763	0.99931	0.841979	204.474	37.6015	99.7813	53.6438	118.37	115.955	Frmd4a
ENSMUSG00000039449.14	491.394	0.0379916	0.154257	0.246288	0.80546	0.99931	1.02668	473.57	478.375	502.898	469.636	510.811	513.075	Prpf18
ENSMUSG00000048186.14	145.406	0.211664	0.258891	0.817581	0.413596	0.99931	1.15802	118.634	122.205	163.641	138.664	186.66	142.635	Bend7
ENSMUSG00000026662.13	514.688	-0.166688	0.185631	-0.897949	0.369213	0.99931	0.890886	477.428	573.423	582.723	430.163	547.233	477.159	Sephs1
ENSMUSG00000026664.7	35154.2	0.034518	0.285422	0.120937	0.903741	0.99931	1.02421	21928.9	50521.8	31750.4	39350.3	31003.8	36369.8	Phyh
ENSMUSG00000086670.1	54.2547	0.0119433	0.52637	0.0226899	0.981898	0.99931	1.00831	24.1125	99.2262	38.9147	66.8017	56.4533	40.0198	Gm13194
ENSMUSG00000026669.14	1575.46	-0.285438	0.391032	-0.729961	0.465414	0.99931	0.820492	786.068	3020.65	1385.96	1373.48	1543.36	1343.23	Mcm10
ENSMUSG00000026672.11	1661.2	0.111853	0.158894	0.703944	0.481467	0.99931	1.08062	1438.07	1669.09	1683.31	1922.07	1594.35	1660.31	Optn
ENSMUSG00000039145.16	1371	-0.310227	0.293313	-1.05767	0.290208	0.99931	0.806515	2165.3	923.326	1464.79	1067.82	1386.75	1218.04	Camk1d
ENSMUSG00000039128.13	824.673	-0.0427104	0.167036	-0.255696	0.798186	0.99931	0.970829	916.276	725.918	868.097	869.435	773.046	795.266	Cdc123
ENSMUSG00000025817.12	244.264	-0.33836	0.228839	-1.47859	0.13925	0.99931	0.79094	325.037	256.944	236.482	185.223	249.487	212.413	Nudt5
ENSMUSG00000025816.15	73.5226	-0.141472	0.281167	-0.50316	0.614852	0.99931	0.906594	74.2666	77.292	79.825	59.7167	71.0219	79.0135	Sec61a2
ENSMUSG00000025815.13	1258.91	0.0798179	0.253744	0.314561	0.753095	0.99931	1.05688	821.755	1586.57	1264.23	1453.44	1280.22	1147.23	Dhtkd1
ENSMUSG00000043241.14	245.245	0.132501	0.224469	0.590289	0.554997	0.99931	1.09619	202.545	257.988	241.471	218.624	244.024	306.819	Upf2
ENSMUSG00000045319.13	464.735	0.210645	0.201147	1.04722	0.294998	0.99931	1.15721	375.191	475.241	442.031	529.353	412.473	554.121	Proser2
ENSMUSG00000039063.5	1243.64	0.129322	0.231658	0.558246	0.576677	0.99931	1.09378	869.98	1516.59	1177.42	1461.54	1186.43	1249.85	Echdc3
ENSMUSG00000039046.15	380.173	-0.168564	0.263325	-0.640136	0.522084	0.99931	0.889728	407.984	288.278	510.88	294.535	424.31	355.048	Usp6nl
ENSMUSG00000002107.18	232.931	0.18342	0.23345	0.785693	0.432047	0.99931	1.13557	190.971	232.92	230.495	307.693	214.887	220.622	Celf2
ENSMUSG00000025782.12	109.404	-0.0906276	0.273195	-0.331732	0.740091	0.99931	0.939114	138.888	112.805	86.8097	106.275	111.086	100.563	Taf3
ENSMUSG00000025781.14	4659.25	0.109937	0.137652	0.79866	0.424488	0.99931	1.07918	4619.96	4372.22	4453.24	5244.95	4856.81	4408.34	Atp5c1
ENSMUSG00000037262.7	326.435	-0.091682	0.182895	-0.501282	0.616172	0.99931	0.938428	321.179	308.123	381.164	305.668	330.525	311.949	Kin
ENSMUSG00000037254.18	16561.7	0.116561	0.156732	0.743696	0.45706	0.99931	1.08415	13891.7	18349.5	15438.2	17533.4	17052.5	17104.9	Itih2
ENSMUSG00000025780.7	224.658	0.421405	0.289972	1.45326	0.146152	0.99931	1.33923	242.09	123.249	210.538	289.474	215.797	266.799	Itih5
ENSMUSG00000026773.19	567.799	0.583604	0.401487	1.45361	0.146055	0.99931	1.49859	529.511	348.858	484.937	318.826	559.98	1164.68	Pfkfb3
ENSMUSG00000037197.11	777.271	-0.00788648	0.153731	-0.0513007	0.959086	0.99931	0.994548	726.269	810.521	801.244	800.609	710.219	814.763	Rbm17
ENSMUSG00000023206.16	802.371	0.582568	0.268272	2.17156	0.029889	0.865213	1.49751	443.67	699.806	784.281	1209.52	911.448	765.507	Il15ra
ENSMUSG00000058594.15	365.826	0.0288359	0.203169	0.141931	0.887135	0.99931	1.02019	409.913	310.212	366.197	420.041	363.304	325.289	Fbh1
ENSMUSG00000047909.11	511.017	0.201999	0.160217	1.26079	0.207386	0.99931	1.15029	441.741	504.487	479.948	560.73	568.175	511.022	Ankrd16
ENSMUSG00000026767.12	446.498	-0.0315832	0.187026	-0.168871	0.865898	0.99931	0.978346	441.741	386.46	525.847	458.503	441.611	424.826	Mindy3
ENSMUSG00000026730.12	1316.79	-0.227438	0.202557	-1.12284	0.261507	0.99931	0.85415	1614.57	1076.87	1569.56	1237.86	1279.3	1122.61	Pter
ENSMUSG00000026727.10	411.357	-0.0763478	0.180625	-0.422687	0.672524	0.99931	0.948456	405.09	391.682	469.97	434.211	407.01	360.178	Rsu1
ENSMUSG00000026728.9	253.914	-0.888412	0.423246	-2.09904	0.035813	0.916658	0.540208	480.321	132.65	376.175	124.494	223.082	186.759	Vim
ENSMUSG00000063275.15	125.872	-0.108997	0.338449	-0.322049	0.747415	0.99931	0.927232	114.776	158.762	118.74	90.0811	178.465	94.4057	Hacd1
ENSMUSG00000026718.17	213.414	-0.0250063	0.221653	-0.112818	0.910175	0.99931	0.982816	204.474	249.632	191.58	219.636	181.197	233.962	Stam
ENSMUSG00000026712.3	189.861	-0.695809	0.321253	-2.16592	0.030317	0.865213	0.617363	258.486	285.145	160.648	104.251	135.67	194.968	Mrc1
ENSMUSG00000017418.14	442.469	0.126298	0.254926	0.495431	0.620296	0.99931	1.09149	285.492	515.976	467.974	470.649	408.831	505.892	Arl5b
ENSMUSG00000026743.16	415.939	-0.0744801	0.18148	-0.410404	0.68151	0.99931	0.949684	404.126	489.864	386.153	431.175	393.352	390.963	Mllt10
ENSMUSG00000026740.12	586.786	-0.293446	0.191543	-1.53201	0.12552	0.99931	0.815951	575.807	783.365	579.729	541.499	502.617	537.702	Dnajc1
ENSMUSG00000051154.11	949.807	-0.0881765	0.171057	-0.515479	0.606218	0.99931	0.940711	978.968	1085.22	872.088	972.674	814.02	975.868	Commd3
ENSMUSG00000026739.13	386.141	-0.114075	0.199336	-0.572277	0.567134	0.99931	0.923974	414.735	396.905	392.14	412.956	296.835	403.277	Bmi1
ENSMUSG00000023094.14	186.597	-0.13247	0.21105	-0.627672	0.530219	0.99931	0.912268	214.119	175.474	195.571	184.211	159.344	190.864	Msrb2
ENSMUSG00000043415.5	122.482	0.542627	0.389221	1.39414	0.163277	0.99931	1.45662	101.273	51.1798	146.678	117.409	183.929	134.426	Otud1
ENSMUSG00000036617.17	186.616	0.00350539	0.259574	0.0135044	0.989225	0.99931	1.00243	235.338	170.251	153.663	174.089	222.171	164.184	Etl4
ENSMUSG00000036591.16	541.283	0.339633	0.25946	1.309	0.190533	0.99931	1.26543	445.599	385.415	602.679	443.321	729.34	641.343	Arhgap21
ENSMUSG00000075514.4	76.4837	-0.102608	0.390631	-0.262672	0.792804	0.99931	0.931348	81.9826	41.7794	113.751	66.8017	75.5746	79.0135	Gm13375
ENSMUSG00000048550.17	59.0228	0.520737	0.348607	1.49376	0.135237	0.99931	1.43469	54.0121	58.4912	32.9278	78.9475	61.006	68.752	Thnsl1
ENSMUSG00000083863.1	276.28	-0.157006	0.21921	-0.716238	0.473844	0.99931	0.896884	327.93	273.655	272.403	289.474	285.909	208.308	Gm13341
ENSMUSG00000083563.1	703.31	-0.420162	0.211472	-1.98684	0.0469396	0.990445	0.74734	926.885	660.115	828.184	518.219	713.861	572.591	Gm13340
ENSMUSG00000058835.14	491.936	0.0679546	0.162425	0.418376	0.675672	0.99931	1.04823	449.457	486.731	504.893	544.535	489.869	476.133	Abi1
ENSMUSG00000026781.17	3733.57	0.279363	0.176463	1.58312	0.113394	0.99931	1.21366	2737.25	3542.9	3839.58	4262.15	3853.39	4166.17	Acbd5
ENSMUSG00000026775.9	1135.82	-0.101311	0.160638	-0.630675	0.528253	0.99931	0.932186	1307.86	1063.29	1155.47	1179.15	1015.25	1093.88	Yme1l1
ENSMUSG00000026771.14	156.804	0.317563	0.222272	1.42871	0.153087	0.99931	1.24622	140.817	128.472	149.672	155.871	196.676	169.315	Spopl
ENSMUSG00000026986.14	585.932	0.355137	0.201125	1.76575	0.0774375	0.99931	1.27911	480.321	435.551	626.626	594.13	688.366	690.599	Hnmt
ENSMUSG00000036893.17	584.713	0.00763444	0.168447	0.0453225	0.96385	0.99931	1.00531	548.801	543.133	657.559	620.446	587.297	551.042	Ehmt1
ENSMUSG00000026972.15	109.5	0.230545	0.266386	0.865453	0.38679	0.99931	1.17328	105.131	97.1372	99.7813	135.628	91.0537	128.269	Arrdc1
ENSMUSG00000026974.11	186.844	0.138415	0.199815	0.692716	0.488488	0.99931	1.1007	187.113	159.806	186.591	196.357	192.123	199.073	Zmynd19
ENSMUSG00000026975.10	77.8013	-0.439568	0.348521	-1.26124	0.207224	0.99931	0.737356	86.8051	114.893	66.8534	77.9353	46.4374	73.8828	Dph7
ENSMUSG00000036850.4	439.516	0.0804829	0.184214	0.4369	0.662184	0.99931	1.05737	443.67	447.04	391.143	508.098	456.179	390.963	Mrpl41
ENSMUSG00000036833.16	3159.56	-0.313838	0.164999	-1.90207	0.0571626	0.99931	0.804498	3708.51	3342.36	3454.43	3300.61	2560.43	2591.03	Pnpla7
ENSMUSG00000006476.19	2187.86	0.102665	0.163386	0.62836	0.529768	0.99931	1.07376	2226.07	1823.67	2280	2480.77	2112.45	2204.17	Nsmf
ENSMUSG00000036813.11	2133.71	0.14264	0.136046	1.04847	0.294423	0.99931	1.10392	1960.83	2056.59	2067.47	2424.09	2142.49	2150.81	Entpd8
ENSMUSG00000059555.6	63.2272	-0.40447	0.374591	-1.07977	0.280247	0.99931	0.755514	69.4441	88.7813	57.8731	76.9232	47.3479	38.9937	Tor4a
ENSMUSG00000013465.19	480.658	0.0110213	0.176632	0.0623973	0.950246	0.99931	1.00767	417.629	543.133	475.957	464.576	488.048	494.604	Nelfb
ENSMUSG00000036752.4	1662.44	-0.889684	0.327337	-2.71795	0.00656881	0.449919	0.539732	3507.89	1353.65	1616.46	1113.36	1167.31	1215.99	Tubb4b
ENSMUSG00000006471.18	50.3882	-0.364808	0.317703	-1.14827	0.250858	0.99931	0.776572	58.8346	58.4912	52.8841	45.5466	45.5269	41.046	Ndor1
ENSMUSG00000048707.9	70.4557	-0.0279843	0.310389	-0.090159	0.928161	0.99931	0.98079	80.0536	55.3578	77.8294	62.7531	64.6481	82.0919	Tprn
ENSMUSG00000026966.6	259.774	-0.10851	0.183719	-0.590629	0.554769	0.99931	0.927546	273.918	290.367	244.464	246.964	257.682	245.25	Ssna1
ENSMUSG00000026965.12	736.323	-0.0804529	0.173213	-0.464473	0.642309	0.99931	0.945761	799.571	673.694	797.252	777.329	742.088	628.003	Anapc2
ENSMUSG00000036646.13	668.112	0.020222	0.162467	0.124469	0.900944	0.99931	1.01412	650.074	689.361	650.574	691.297	593.67	733.697	Man1b1
ENSMUSG00000026958.13	405.402	0.0298633	0.20077	0.148744	0.881756	0.99931	1.02092	369.404	388.549	446.022	357.288	485.316	385.832	Dpp7
ENSMUSG00000026956.15	68.4455	-0.374412	0.309619	-1.20926	0.226561	0.99931	0.77142	76.1956	63.7137	91.7988	53.6438	55.5428	69.7782	Uap1l1
ENSMUSG00000015094.16	74.5052	-0.524333	0.270414	-1.939	0.0525017	0.99931	0.695281	83.9116	94.0038	85.8119	60.7288	61.006	61.569	Npdc1
ENSMUSG00000026944.18	663.5	-0.0199148	0.231588	-0.0859924	0.931472	0.99931	0.986291	735.914	467.93	800.246	655.871	692.008	629.03	Abca2
ENSMUSG00000047617.11	432.364	0.260858	0.245231	1.06373	0.287453	0.99931	1.19819	283.563	392.727	503.895	524.292	436.147	453.558	Paxx
ENSMUSG00000015083.11	7599.41	0.0139548	0.249689	0.0558887	0.95543	0.99931	1.00972	5106.07	10132.6	7449.67	8279.37	7661.26	6967.55	C8g
ENSMUSG00000015095.12	775.894	0.0500357	0.200939	0.24901	0.803353	0.99931	1.03529	861.299	645.492	780.289	931.176	755.746	681.363	Fbxw5
ENSMUSG00000026942.13	257.218	-0.0914861	0.246942	-0.370476	0.711028	0.99931	0.938555	234.374	293.501	268.412	181.174	271.34	294.505	Traf2
ENSMUSG00000015092.9	4014.06	-0.126146	0.16498	-0.764611	0.444503	0.99931	0.916276	3926.48	4805.68	3836.59	3977.74	4099.24	3438.63	Edf1
ENSMUSG00000026941.16	51.4084	-0.0583496	0.404261	-0.144337	0.885235	0.99931	0.960362	40.509	66.8471	49.8906	60.7288	30.9583	59.5167	Mamdc4
ENSMUSG00000015087.14	691.479	0.350968	0.164593	2.13234	0.0329786	0.881816	1.27542	619.21	546.266	657.559	839.07	720.235	766.534	Rabl6
ENSMUSG00000026939.12	209.295	-0.109906	0.204922	-0.536333	0.591729	0.99931	0.926648	212.19	217.253	222.512	171.053	220.35	212.413	Tmem141
ENSMUSG00000026938.10	99.5805	-0.398624	0.399339	-0.998211	0.318177	0.99931	0.758581	138.888	101.315	99.7813	45.5466	132.938	79.0135	Fcna
ENSMUSG00000026933.17	201.732	0.223236	0.216957	1.02894	0.303507	0.99931	1.16735	178.433	170.251	209.541	215.587	190.302	246.276	Camsap1
ENSMUSG00000036352.16	425.739	-0.0370464	0.242084	-0.153031	0.878374	0.99931	0.974648	351.078	558.8	384.158	430.163	476.211	354.022	Ubac1
ENSMUSG00000026932.14	398.96	0.00876913	0.198231	0.044237	0.964715	0.99931	1.0061	339.504	462.707	391.143	444.333	373.32	382.754	Nacc2
ENSMUSG00000087679.2	1222.83	-0.14123	0.278537	-0.507042	0.612125	0.99931	0.906746	935.566	1899.92	1012.78	1139.68	1251.08	1097.98	Tmem250-ps
ENSMUSG00000036327.18	94.8169	-0.0995438	0.28622	-0.347788	0.728	0.99931	0.933328	101.273	73.114	119.738	96.154	88.3221	90.3011	Qsox2
ENSMUSG00000075467.4	508.036	-0.211392	0.232001	-0.911168	0.362207	0.99931	0.863703	499.611	632.959	502.898	604.252	388.799	419.695	Dnlz
ENSMUSG00000036281.13	195.449	-0.0663259	0.290662	-0.228189	0.819499	0.99931	0.955067	254.628	130.561	214.53	201.417	209.424	162.132	Snapc4
ENSMUSG00000026927.17	615.244	-0.105569	0.238383	-0.442854	0.657871	0.99931	0.929438	513.114	859.612	540.814	619.434	606.418	552.068	Entr1
ENSMUSG00000026926.14	763.944	0.0449225	0.185476	0.242201	0.808624	0.99931	1.03163	836.222	660.115	759.335	871.459	667.424	789.109	Pmpca
ENSMUSG00000026925.16	137.96	0.472887	0.22912	2.06393	0.0390247	0.925957	1.38788	132.137	110.716	103.773	160.931	169.36	150.844	Inpp5e
ENSMUSG00000026924.17	1614.86	-0.0317793	0.132546	-0.239761	0.810516	0.99931	0.978213	1575.03	1676.4	1646.39	1659.92	1514.22	1617.21	Sec16a
ENSMUSG00000026923.15	120.458	0.151551	0.323098	0.469058	0.639028	0.99931	1.11076	121.527	72.0695	148.674	148.786	122.923	108.772	Notch1
ENSMUSG00000026921.19	333.251	-0.236767	0.228832	-1.03468	0.30082	0.99931	0.848645	285.492	444.951	351.23	294.535	279.535	343.76	Egfl7
ENSMUSG00000026922.13	4361.75	-0.257895	0.176446	-1.46161	0.143848	0.99931	0.836307	5693.45	4144.52	4413.33	4248.99	3727.74	3942.47	Agpat2
ENSMUSG00000036160.13	205.557	-0.0869656	0.191588	-0.453919	0.649887	0.99931	0.941501	216.048	199.497	219.519	204.454	187.571	206.256	Surf6
ENSMUSG00000015776.12	499.996	0.18453	0.279393	0.660469	0.508953	0.99931	1.13645	446.564	523.288	434.048	629.556	324.151	642.369	Med22
ENSMUSG00000062647.16	7832.96	-0.0297236	0.141113	-0.210637	0.83317	0.99931	0.979608	8463.5	7570.44	7707.1	8057.7	8181.18	7017.84	Rpl7a
ENSMUSG00000015790.16	590.834	0.122333	0.217354	0.562829	0.573551	0.99931	1.08849	448.493	686.227	562.766	698.382	542.68	606.454	Surf1
ENSMUSG00000014873.15	241.021	0.345298	0.200799	1.71962	0.0855008	0.99931	1.27041	180.362	217.253	239.475	272.268	274.072	262.694	Surf2
ENSMUSG00000014867.9	5153.73	-0.190089	0.136555	-1.39204	0.163911	0.99931	0.876551	5890.21	5542.04	5045.94	5053.65	4742.08	4648.46	Surf4
ENSMUSG00000052406.14	388.957	0.191296	0.166474	1.14911	0.250512	0.99931	1.14179	391.587	342.591	355.221	404.859	403.368	436.113	Rexo4
ENSMUSG00000014852.16	74.9295	0.0499203	0.387062	0.128972	0.89738	0.99931	1.03521	95.4856	61.6247	63.86	44.5345	101.98	82.0919	Adamts13
ENSMUSG00000015488.14	603.828	-0.0492423	0.1896	-0.259717	0.795082	0.99931	0.966444	536.263	716.518	589.707	663.969	549.054	567.461	Cacfd1
ENSMUSG00000036040.14	113.69	-0.0260695	0.36435	-0.0715508	0.942959	0.99931	0.982092	142.746	86.6924	114.748	63.7653	143.865	130.321	Adamtsl2
ENSMUSG00000009614.16	12749.9	0.236623	0.24773	0.955165	0.339494	0.99931	1.17823	8384.41	15504.4	11231.4	16193.3	11757.8	13428.2	Sardh
ENSMUSG00000009621.18	881.753	0.199948	0.145014	1.37882	0.16795	0.99931	1.14866	769.672	880.502	812.219	974.698	927.838	925.587	Vav2
ENSMUSG00000026918.16	1000.27	0.161739	0.164919	0.980719	0.326731	0.99931	1.11863	803.429	1004.8	1024.75	1027.33	1052.58	1088.74	Brd3
ENSMUSG00000026917.15	544.571	-0.121776	0.153097	-0.79542	0.426369	0.99931	0.919055	538.192	603.713	560.771	513.159	510.811	540.781	Wdr5
ENSMUSG00000015846.15	7056.11	0.143134	0.247342	0.578688	0.5628	0.99931	1.1043	4681.69	9212.37	6225.35	7843.13	7194.16	7179.97	Rxra
ENSMUSG00000026837.16	100.272	-0.556326	0.440909	-1.26177	0.207031	0.99931	0.680032	194.829	57.4467	105.768	58.7045	95.6064	89.275	Col5a1
ENSMUSG00000035772.11	697.657	-0.00325523	0.210077	-0.0154954	0.987637	0.99931	0.997746	867.086	615.202	612.657	783.402	620.076	687.52	Mrps2
ENSMUSG00000026816.14	142.205	-0.430519	0.290279	-1.48312	0.138042	0.99931	0.741995	177.468	199.497	112.753	116.397	106.533	140.582	Gtf3c5
ENSMUSG00000026812.16	463.432	-0.0797416	0.180113	-0.44273	0.657961	0.99931	0.946227	409.913	499.264	519.86	441.296	484.406	425.852	Tsc1
ENSMUSG00000035666.14	325.358	0.262743	0.230234	1.1412	0.253786	0.99931	1.19976	264.273	343.636	279.388	373.482	276.803	414.564	Gtf3c4
ENSMUSG00000026806.15	103.728	-0.143998	0.266165	-0.541011	0.5885	0.99931	0.905008	101.273	133.694	91.7988	98.1783	93.7853	103.641	Ddx31
ENSMUSG00000026803.17	193.188	0.218517	0.222732	0.981076	0.326555	0.99931	1.16354	161.072	172.34	202.556	180.162	236.74	206.256	Ttf1
ENSMUSG00000043535.13	259.233	-0.174741	0.180162	-0.969913	0.33209	0.99931	0.885926	271.025	291.412	262.425	229.757	250.398	250.38	Setx
ENSMUSG00000026799.15	69.6852	-0.410762	0.282419	-1.45444	0.145824	0.99931	0.752226	73.3021	82.5144	82.8184	65.7896	58.2744	55.4121	Med27
ENSMUSG00000039844.20	867.077	0.139343	0.145428	0.958156	0.337984	0.99931	1.1014	791.855	862.746	821.2	969.637	895.058	861.965	Rapgef1
ENSMUSG00000039826.13	181.373	0.110647	0.250317	0.442028	0.658469	0.99931	1.07971	222.8	154.584	145.681	208.502	181.197	175.472	Trub2
ENSMUSG00000026798.10	95.1961	0.177132	0.306096	0.578679	0.562806	0.99931	1.13063	88.7341	77.292	101.777	116.397	71.0219	115.955	Coq4
ENSMUSG00000059316.2	594.324	-0.0254202	0.145205	-0.175064	0.861029	0.99931	0.982534	618.245	602.669	577.734	581.985	589.118	596.193	Slc27a4
ENSMUSG00000069020.9	244.2	0.0397064	0.229291	0.17317	0.862518	0.99931	1.0279	194.829	293.501	234.486	220.648	263.145	258.59	Urm1
ENSMUSG00000026790.19	217.323	-0.214214	0.260267	-0.823057	0.410475	0.99931	0.862015	181.326	279.922	239.475	178.138	248.577	176.498	Odf2
ENSMUSG00000019715.14	511.312	-0.242589	0.1745	-1.39019	0.164471	0.99931	0.845227	494.789	598.491	569.751	442.308	517.185	445.349	Gle1
ENSMUSG00000057738.14	1212.2	0.212901	0.164692	1.29272	0.196106	0.99931	1.15902	1110.14	988.084	1270.22	1325.91	1211.01	1367.86	Sptan1
ENSMUSG00000039715.8	123.373	0.606808	0.251714	2.41071	0.0159217	0.733123	1.52289	97.4146	96.0927	99.7813	181.174	129.296	136.478	Dync2i2
ENSMUSG00000054766.13	1970.83	-0.146173	0.162101	-0.901739	0.367195	0.99931	0.903644	2307.09	2105.68	1799.06	1727.74	1968.58	1916.85	Set
ENSMUSG00000015335.16	395.612	0.0748444	0.20375	0.367334	0.71337	0.99931	1.05325	339.504	463.752	353.226	391.701	448.895	376.597	Zdhhc12
ENSMUSG00000039686.14	550.397	0.137957	0.179377	0.76909	0.44184	0.99931	1.10035	484.179	572.378	515.869	655.871	559.98	514.101	Zer1
ENSMUSG00000039678.12	675.155	0.0493963	0.162352	0.304255	0.760934	0.99931	1.03483	691.547	596.402	702.46	693.321	635.555	731.644	Tbc1d13
ENSMUSG00000015337.5	739.52	0.11253	0.181153	0.621185	0.534478	0.99931	1.08112	748.453	715.473	668.534	697.37	910.537	696.755	Endog
ENSMUSG00000039660.16	194.088	0.161032	0.238071	0.676405	0.498784	0.99931	1.11809	213.155	186.963	149.672	231.782	208.513	174.445	Spout1
ENSMUSG00000039648.14	3156.84	0.135256	0.198771	0.680461	0.496213	0.99931	1.09829	2324.45	3541.85	3161.07	3265.19	3612.1	3036.38	Kyat1
ENSMUSG00000007476.18	176.557	-0.178233	0.306886	-0.580781	0.561388	0.99931	0.883784	134.066	259.033	169.628	158.907	201.229	136.478	Lrrc8a
ENSMUSG00000079484.12	85.2492	0.71995	0.326327	2.20623	0.0273682	0.862374	1.64713	74.2666	49.0909	69.8469	119.433	122.923	75.9351	Phyhd1
ENSMUSG00000075419.4	242.438	0.0287582	0.219232	0.131177	0.895635	0.99931	1.02013	205.439	261.122	253.444	285.426	212.155	237.04	Dolk
ENSMUSG00000052533.14	173.144	0.20496	0.249854	0.820321	0.412033	0.99931	1.15265	162.036	135.783	184.595	155.871	174.823	225.753	Nup188
ENSMUSG00000026860.16	546.289	-0.0311555	0.201434	-0.154668	0.877083	0.99931	0.978636	661.648	441.818	552.788	522.268	531.754	567.461	Sh3glb2
ENSMUSG00000026858.18	1564.24	0.299772	0.241261	1.24252	0.214044	0.99931	1.23095	1845.09	1042.4	1319.11	2010.12	1640.79	1527.94	Miga2
ENSMUSG00000026856.14	425.571	0.0959071	0.157939	0.607241	0.543691	0.99931	1.06874	405.09	421.972	407.108	452.43	414.294	452.532	Dolpp1
ENSMUSG00000026853.15	536.009	0.32663	0.274369	1.19048	0.233859	0.99931	1.25408	559.411	333.191	533.83	777.329	488.959	523.336	Crat
ENSMUSG00000039515.11	828.303	-0.0288693	0.162206	-0.177979	0.858739	0.99931	0.980188	863.228	755.164	891.047	899.799	761.209	799.37	Ptpa
ENSMUSG00000026857.9	196.734	-0.19244	0.225288	-0.854197	0.392996	0.99931	0.875124	219.906	195.319	214.53	182.187	217.618	150.844	Ntmt1
ENSMUSG00000039483.10	184.273	0.217502	0.21524	1.01051	0.312252	0.99931	1.16272	160.107	178.607	172.622	168.016	206.692	219.596	Asb6
ENSMUSG00000026848.14	951.468	0.432363	0.17235	2.50863	0.0121202	0.648768	1.34944	710.837	797.987	920.981	1190.29	1014.34	1074.38	Tor1b
ENSMUSG00000026849.18	1168.14	0.254362	0.148636	1.71131	0.0870234	0.99931	1.19281	1110.14	1015.24	1070.65	1398.79	1208.28	1205.73	Tor1a
ENSMUSG00000026851.9	478.51	0.143853	0.182659	0.787545	0.430963	0.99931	1.10485	420.522	506.576	437.042	567.815	483.495	455.61	BC005624
ENSMUSG00000026854.16	187.02	0.423199	0.195161	2.16846	0.030124	0.865213	1.3409	160.107	156.673	162.643	203.442	225.813	213.439	Usp20
ENSMUSG00000075415.13	370.59	0.169256	0.208761	0.810764	0.417501	0.99931	1.12448	369.404	277.833	399.125	367.409	378.784	430.983	Fnbp1
ENSMUSG00000000194.13	414.359	0.00345837	0.17942	0.0192752	0.984622	0.99931	1.0024	414.735	413.617	413.094	479.758	384.247	380.701	Gpr107
ENSMUSG00000055632.18	115.056	-0.237025	0.389605	-0.608373	0.54294	0.99931	0.848493	103.202	179.652	90.8009	137.652	117.459	61.569	Hmcn2
ENSMUSG00000076441.9	71932.2	-0.0142253	0.272684	-0.0521676	0.958395	0.99931	0.990188	47331.9	103866	65663.1	77265.3	72486.1	64980.9	Ass1
ENSMUSG00000026843.15	334.68	0.260763	0.223198	1.1683	0.242684	0.99931	1.19811	336.611	247.543	329.278	298.583	389.71	406.355	Fubp3
ENSMUSG00000039356.15	170.653	0.418239	0.229841	1.81969	0.0688061	0.99931	1.3363	159.143	125.338	153.663	167.004	201.229	217.544	Exosc2
ENSMUSG00000026842.16	592.903	0.128487	0.156786	0.819504	0.412499	0.99931	1.09315	576.772	541.044	581.725	663.969	626.45	567.461	Abl1
ENSMUSG00000001855.15	143.077	0.34888	0.231024	1.51015	0.131006	0.99931	1.27357	120.563	120.116	136.7	169.029	136.581	175.472	Nup214
ENSMUSG00000039262.16	726.922	-0.096867	0.222426	-0.435502	0.663198	0.99931	0.935061	785.104	596.402	872.088	629.556	624.629	853.756	Prrc2b
ENSMUSG00000039254.16	278.595	-0.0047044	0.260443	-0.0180631	0.985589	0.99931	0.996744	360.723	210.986	265.418	275.304	324.151	234.988	Pomt1
ENSMUSG00000002550.16	714.466	0.0713897	0.192858	0.370166	0.711259	0.99931	1.05073	817.897	557.756	714.434	760.123	727.519	709.069	Uck1
ENSMUSG00000044627.11	2447.81	-0.175936	0.178683	-0.984624	0.324809	0.99931	0.885193	2671.67	2974.7	2144.3	2515.19	2187.11	2193.91	Swi5
ENSMUSG00000002546.16	784.874	0.0291218	0.154192	0.188866	0.850198	0.99931	1.02039	854.548	742.63	733.392	830.973	757.567	790.135	Golga2
ENSMUSG00000039205.16	354.326	0.0179575	0.209819	0.0855857	0.931796	0.99931	1.01252	407.984	284.1	364.202	323.887	389.71	356.074	Ciz1
ENSMUSG00000039195.4	279.228	-0.341456	0.255678	-1.33549	0.181715	0.99931	0.789245	318.285	394.816	223.51	225.709	274.982	238.067	Bbln
ENSMUSG00000026822.14	100.025	-1.22295	0.357701	-3.41891	0.000628731	0.119622	0.428407	149.498	154.584	115.746	81.9839	33.6899	64.6474	Lcn2
ENSMUSG00000026820.5	332.685	0.228523	0.200823	1.13793	0.255149	0.99931	1.17163	266.202	342.591	310.32	381.58	309.583	385.832	Ptges2
ENSMUSG00000026819.15	4765.3	-1.03181	0.319537	-3.22909	0.00124184	0.174777	0.489095	3823.28	10055.3	5322.33	3525.31	2770.76	3094.87	Slc25a25
ENSMUSG00000039164.2	76.2141	0.188176	0.362823	0.518644	0.604009	0.99931	1.13932	102.237	56.4023	54.8797	73.8868	68.2903	101.589	Naif1
ENSMUSG00000039157.12	938.1	0.34698	0.270033	1.28495	0.198808	0.99931	1.27189	715.66	1109.24	652.569	1241.9	771.225	1138	Fam102a
ENSMUSG00000026810.12	389.286	0.0129176	0.193828	0.0666448	0.946864	0.99931	1.00899	329.859	443.907	389.147	417.005	399.726	356.074	Dpm2
ENSMUSG00000026811.18	954.457	0.187122	0.203817	0.918087	0.358573	0.99931	1.13849	706.015	1105.07	867.099	1015.18	973.364	1060.01	St6galnac6
ENSMUSG00000026814.16	713.493	-0.790237	0.209668	-3.769	0.000163904	0.0543209	0.578249	1085.06	828.278	799.248	431.175	588.207	548.99	Eng
ENSMUSG00000009566.12	2335.67	0.221596	0.167538	1.32266	0.185949	0.99931	1.16602	2227.03	2228.93	2013.59	2791.5	2110.63	2642.33	Fpgs
ENSMUSG00000009555.16	975.588	0.0352073	0.172108	0.204565	0.837912	0.99931	1.0247	859.37	1107.16	924.972	911.945	1068.06	982.025	Cdk9
ENSMUSG00000059013.12	159.068	-0.331613	0.253771	-1.30674	0.191301	0.99931	0.794647	160.107	219.342	152.665	121.458	160.255	140.582	Sh2d3c
ENSMUSG00000009563.16	489.221	0.102722	0.162576	0.631844	0.527489	0.99931	1.0738	448.493	465.841	500.902	516.195	466.195	537.702	Tor2a
ENSMUSG00000026796.16	172.09	-0.58577	0.461393	-1.26957	0.204238	0.99931	0.666294	380.013	132.65	106.766	175.101	97.4275	140.582	Niban2
ENSMUSG00000026792.16	158.544	-0.11629	0.226828	-0.512677	0.608177	0.99931	0.922557	145.64	157.717	191.58	141.701	164.807	149.818	Lrsam1
ENSMUSG00000038900.17	3722.52	-0.158749	0.160286	-0.990411	0.321973	0.99931	0.895802	4352.79	3583.63	3844.57	3955.47	3301.61	3297.02	Rpl12
ENSMUSG00000026791.14	337.759	0.517154	0.211315	2.44731	0.0143926	0.68458	1.43113	248.841	247.543	337.261	353.239	426.131	413.538	Slc2a8
ENSMUSG00000038831.16	164.133	-0.617914	0.559248	-1.1049	0.269202	0.99931	0.651612	410.877	61.6247	123.729	94.1297	170.27	124.164	Ralgps1
ENSMUSG00000004105.8	163.078	-0.514265	0.465411	-1.10497	0.269173	0.99931	0.70015	297.066	68.9361	209.541	109.312	184.839	108.772	Angptl2
ENSMUSG00000068966.10	88.5792	0.0790066	0.332739	0.237444	0.812313	0.99931	1.05629	99.3436	52.2243	106.766	90.0811	93.7853	89.275	Zbtb34
ENSMUSG00000026788.13	488.062	0.119676	0.211929	0.564701	0.572277	0.99931	1.08649	365.546	525.377	512.876	546.56	532.664	445.349	Zbtb43
ENSMUSG00000038696.14	632.059	-0.11779	0.162993	-0.722669	0.469883	0.99931	0.921598	698.299	599.535	675.519	659.92	593.67	565.408	Mapkap1
ENSMUSG00000026867.18	697.522	0.00717461	0.162014	0.0442839	0.964678	0.99931	1.00499	663.577	781.276	642.591	688.26	674.708	734.723	Gapvd1
ENSMUSG00000026864.13	12888	-0.346471	0.251389	-1.37823	0.168134	0.99931	0.786506	13952.5	17798	11533.7	14711.6	8393.33	10938.8	Hspa5
ENSMUSG00000070953.13	172.674	-0.225308	0.246395	-0.914418	0.360497	0.99931	0.855413	153.356	228.742	176.613	162.956	174.823	139.556	Rabepk
ENSMUSG00000035949.15	611.478	0.0170835	0.156337	0.109274	0.912985	0.99931	1.01191	570.02	638.181	615.65	568.827	649.213	626.977	Fbxw2
ENSMUSG00000026869.12	557.766	-0.116204	0.179984	-0.645636	0.518515	0.99931	0.922612	670.328	524.332	545.803	492.916	542.68	570.539	Psmd5
ENSMUSG00000026870.19	1063.12	-0.108213	0.21663	-0.499528	0.617408	0.99931	0.927737	1413.96	870.057	1024.75	994.941	1106.3	968.685	Cutal
ENSMUSG00000026873.9	115.57	0.364696	0.394155	0.92526	0.354831	0.99931	1.28761	136.959	56.4023	109.759	91.0933	181.197	118.007	Phf19
ENSMUSG00000026874.10	10267.3	0.03092	0.15943	0.193941	0.846222	0.99931	1.02166	8748.99	11308.7	10414.2	10874.5	9567.93	10689.4	Hc
ENSMUSG00000035875.15	6739.52	-0.0943705	0.218821	-0.431268	0.666274	0.99931	0.936681	5541.06	9094.34	6244.31	6911.95	5809.23	6836.21	AI182371
ENSMUSG00000057110.15	515.693	-0.367157	0.221639	-1.65656	0.0976087	0.99931	0.775309	616.316	618.336	507.887	552.632	350.557	448.427	Cntrl
ENSMUSG00000026878.17	2170.85	0.0708103	0.156845	0.451466	0.651654	0.99931	1.05031	2075.61	2146.42	2130.33	2394.74	1899.38	2378.61	Rab14
ENSMUSG00000026879.14	286.982	-0.0589686	0.334736	-0.176165	0.860165	0.99931	0.95995	410.877	189.052	278.39	198.381	276.803	368.388	Gsn
ENSMUSG00000026880.11	805.794	-0.247452	0.144165	-1.71644	0.0860807	0.99931	0.842383	834.293	935.86	854.128	728.746	727.519	754.22	Stom
ENSMUSG00000026883.17	256.173	-0.158192	0.262363	-0.602949	0.546542	0.99931	0.896148	234.374	353.036	223.51	267.207	264.966	193.942	Dab2ip
ENSMUSG00000026895.7	2706.38	-0.0854716	0.176052	-0.485492	0.627327	0.99931	0.942476	3203.11	2355.32	2800.86	2897.78	2551.33	2429.92	Ndufa8
ENSMUSG00000026890.19	126.889	-0.0924826	0.568696	-0.162622	0.870816	0.99931	0.937907	156.249	24.0232	212.534	120.446	139.312	108.772	Lhx6
ENSMUSG00000026889.12	234.195	-0.0132006	0.222844	-0.0592367	0.952764	0.99931	0.990892	232.445	274.7	198.565	257.085	201.229	241.145	Rbm18
ENSMUSG00000026887.9	364.806	-0.349446	0.214462	-1.62941	0.103227	0.99931	0.784885	359.759	508.665	358.215	326.924	338.72	296.557	Mrrf
ENSMUSG00000009030.14	346.649	-0.0808396	0.178278	-0.453447	0.650227	0.99931	0.945507	333.717	378.104	357.217	373.482	314.135	323.237	Pdcl
ENSMUSG00000075376.10	319.521	-0.378667	0.256633	-1.47552	0.140073	0.99931	0.769148	305.747	484.642	293.357	253.037	262.235	318.106	Rc3h2
ENSMUSG00000066798.3	133.618	0.102209	0.286515	0.356733	0.721292	0.99931	1.07342	154.32	100.271	131.711	139.676	107.443	168.288	Zbtb6
ENSMUSG00000050714.9	73.2512	0.229638	0.31238	0.735125	0.462263	0.99931	1.17254	58.8346	87.7368	55.8775	70.8503	81.0378	85.1704	Zbtb26
ENSMUSG00000035437.15	273.266	0.136698	0.194915	0.701324	0.483101	0.99931	1.09939	220.871	280.967	279.388	288.462	295.925	273.982	Rabgap1
ENSMUSG00000026915.16	680.314	0.211208	0.199916	1.05648	0.290747	0.99931	1.15766	600.884	578.645	712.438	588.058	824.036	777.821	Strbp
ENSMUSG00000035392.17	422.284	0.147884	0.216034	0.684542	0.493633	0.99931	1.10794	461.996	324.835	415.09	477.734	482.585	371.466	Dennd1a
ENSMUSG00000000247.11	50.162	-0.817456	0.372413	-2.19502	0.0281619	0.864062	0.567442	79.0891	50.1353	62.8622	27.328	44.6163	36.9414	Lhx2
ENSMUSG00000026749.11	949.454	-0.241619	0.260981	-0.92581	0.354545	0.99931	0.845796	1362.84	690.405	1032.74	996.965	786.704	827.076	Nek6
ENSMUSG00000026750.6	948.781	-0.0677124	0.225421	-0.300382	0.763886	0.99931	0.95415	1176.69	692.494	1043.71	971.661	945.138	862.992	Psmb7
ENSMUSG00000063972.13	201.205	0.0227175	0.247563	0.0917644	0.926885	0.99931	1.01587	160.107	225.609	213.532	172.065	244.024	191.89	Nr6a1
ENSMUSG00000062997.6	280.581	-0.552737	0.278299	-1.98613	0.0470193	0.990445	0.681726	463.925	293.501	243.466	254.049	221.261	207.282	Rpl35
ENSMUSG00000026755.14	736.613	0.0228655	0.142278	0.160709	0.872322	0.99931	1.01598	725.305	745.763	721.419	761.135	762.12	703.938	Arpc5l
ENSMUSG00000026754.16	316.497	0.131293	0.194958	0.673443	0.500665	0.99931	1.09527	330.824	280.967	294.355	289.474	327.793	375.571	Golga1
ENSMUSG00000035236.17	66.2533	0.487215	0.322232	1.512	0.130533	0.99931	1.40174	49.1895	57.4467	58.8709	99.1904	69.2008	63.6213	Scai
ENSMUSG00000026753.5	802.507	-0.0252845	0.149507	-0.169119	0.865703	0.99931	0.982627	862.264	817.833	748.359	776.317	773.957	836.312	Ppp6c
ENSMUSG00000082536.1	125.966	-0.176986	0.256571	-0.689812	0.490312	0.99931	0.884549	162.036	123.249	115.746	103.239	128.386	123.138	Gm13456
ENSMUSG00000026866.16	3020.61	-0.467738	0.164242	-2.84787	0.00440133	0.389821	0.723097	3321.74	3727.77	3468.4	2953.45	2280.9	2371.43	Kynu
ENSMUSG00000036890.13	199.731	-0.441518	0.429505	-1.02797	0.303965	0.99931	0.736359	399.303	97.1372	193.576	178.138	171.181	159.053	Gtdc1
ENSMUSG00000026872.18	80.2441	-0.768623	0.342001	-2.24743	0.0246127	0.832037	0.586978	131.172	99.2262	72.8403	49.5952	53.7217	74.9089	Zeb2
ENSMUSG00000052155.5	212.39	0.0393291	0.325575	0.120799	0.90385	0.99931	1.02764	232.445	132.65	263.423	152.834	271.34	221.648	Acvr2a
ENSMUSG00000026761.12	222.361	0.0661347	0.27003	0.244916	0.806521	0.99931	1.04691	265.238	159.806	226.503	186.235	220.35	276.034	Orc4
ENSMUSG00000036792.12	106.081	0.129913	0.303337	0.428281	0.668447	0.99931	1.09423	91.6276	79.381	132.709	115.385	90.1432	127.243	Mbd5
ENSMUSG00000069495.12	175.751	0.0363928	0.306902	0.118581	0.905607	0.99931	1.02555	147.569	131.605	241.471	136.64	201.229	195.995	Epc2
ENSMUSG00000026766.16	1152.93	0.0575204	0.220809	0.260499	0.794479	0.99931	1.04068	1370.56	833.5	1185.4	1314.78	1083.54	1129.79	Mmadhc
ENSMUSG00000017144.8	404.924	-0.167441	0.258239	-0.648395	0.51673	0.99931	0.890421	435.954	462.707	386.153	395.75	259.503	489.473	Rnd3
ENSMUSG00000036249.16	90.796	-0.105145	0.290679	-0.361722	0.71756	0.99931	0.929711	114.776	87.7368	79.825	71.8625	99.2486	91.3273	Rbm43
ENSMUSG00000026946.9	301.177	-0.168229	0.202531	-0.830637	0.406179	0.99931	0.889934	380.978	294.545	280.385	285.426	272.251	293.479	Nmi
ENSMUSG00000036202.16	132.99	0.35518	0.279945	1.26875	0.20453	0.99931	1.27915	118.634	89.8258	141.689	122.47	177.555	147.766	Rif1
ENSMUSG00000026950.18	279.589	-0.0570483	0.437672	-0.130345	0.896294	0.99931	0.961229	113.811	474.197	267.414	342.106	195.766	284.243	Neb
ENSMUSG00000086447.2	52.899	-0.354541	0.60771	-0.583405	0.55962	0.99931	0.782118	18.3255	116.982	42.9059	62.7531	44.6163	31.8106	Gm13522
ENSMUSG00000036093.7	1425.5	0.00093199	0.167267	0.00557187	0.995554	0.99931	1.00065	1255.78	1632.53	1386.96	1355.27	1382.2	1540.25	Arl5a
ENSMUSG00000055371.17	221.899	-0.052361	0.212766	-0.246097	0.805607	0.99931	0.964357	251.735	200.541	225.506	187.247	238.561	227.805	Stam2
ENSMUSG00000036053.17	65.558	0.120287	0.306691	0.39221	0.694903	0.99931	1.08695	78.1246	55.3578	54.8797	66.8017	67.3798	70.8043	Fmnl2
ENSMUSG00000061136.14	670.502	0.00463002	0.183292	0.0252603	0.979847	0.99931	1.00321	753.275	575.512	679.51	611.337	746.641	656.736	Prpf40a
ENSMUSG00000026960.6	236.555	-0.0381228	0.204221	-0.186675	0.851916	0.99931	0.973921	216.048	250.677	252.447	201.417	242.203	256.537	Arl6ip6
ENSMUSG00000026827.12	687.01	-0.204805	0.320861	-0.6383	0.523278	0.99931	0.867656	1032.02	389.593	785.279	697.37	656.497	561.304	Gpd2
ENSMUSG00000026836.15	251.878	-0.229542	0.309741	-0.741079	0.458646	0.99931	0.852906	232.445	295.59	287.37	334.009	148.418	213.439	Acvr1
ENSMUSG00000026839.17	6703.53	-0.183826	0.908932	-0.202244	0.839726	0.99931	0.880365	1323.3	15405.1	4661.78	5736.85	7423.61	5670.5	Upp2
ENSMUSG00000026991.20	1088.93	0.121923	0.160756	0.758438	0.448189	0.99931	1.08818	922.063	1047.62	1159.46	1088.06	1209.19	1107.22	Pkp4
ENSMUSG00000035168.16	150.883	-0.259229	0.280549	-0.924006	0.355483	0.99931	0.835534	179.397	174.429	139.694	104.251	180.286	127.243	Tanc1
ENSMUSG00000026988.15	98.9782	0.121945	0.310668	0.392526	0.694669	0.99931	1.0882	90.6631	86.6924	106.766	117.409	69.2008	123.138	Wdsub1
ENSMUSG00000026987.16	216.097	0.0663088	0.235707	0.281318	0.778466	0.99931	1.04703	217.977	192.185	223.51	194.332	277.714	190.864	Baz2b
ENSMUSG00000026977.17	398.95	-0.0187593	0.208442	-0.0899979	0.928289	0.99931	0.987081	441.741	317.524	445.024	382.592	369.678	437.14	Marchf7
ENSMUSG00000060703.12	3528.85	0.234213	0.15755	1.48659	0.137122	0.99931	1.17626	2891.57	3268.2	3569.18	4009.12	3429.99	4005.06	Cd302
ENSMUSG00000026970.16	691.758	-0.29764	0.196096	-1.51783	0.129058	0.99931	0.813582	816.932	823.055	648.578	725.71	595.491	540.781	Rbms1
ENSMUSG00000064289.15	261.134	-0.210258	0.218447	-0.962514	0.335791	0.99931	0.864382	337.575	239.187	263.423	267.207	236.74	222.674	Tank
ENSMUSG00000026914.15	637.943	-0.531599	0.25394	-2.0934	0.0363134	0.918926	0.691787	948.104	577.601	736.386	654.859	424.31	486.395	Psmd14
ENSMUSG00000035000.8	1756.53	-0.009075	0.140825	-0.0644416	0.948619	0.99931	0.993729	1895.24	1609.55	1781.1	1803.65	1731.84	1717.77	Dpp4
ENSMUSG00000026896.14	384.383	-0.10383	0.186863	-0.555647	0.578452	0.99931	0.930559	441.741	411.528	341.252	399.798	356.931	355.048	Ifih1
ENSMUSG00000026893.4	123.449	-0.0206328	0.456658	-0.0451821	0.963962	0.99931	0.9858	222.8	52.2243	97.7856	128.543	119.28	120.059	Gca
ENSMUSG00000075324.13	154.894	-0.150287	0.317143	-0.473878	0.635587	0.99931	0.901071	217.977	166.073	104.77	172.065	148.418	120.059	Fign
ENSMUSG00000082127.2	62.1887	-0.111021	0.367309	-0.302254	0.762458	0.99931	0.925933	51.1185	88.7813	53.8819	75.911	50.0796	53.3598	Gm13577
ENSMUSG00000026888.14	1139.08	0.0612521	0.190237	0.321978	0.74747	0.99931	1.04337	1060.95	1083.13	1200.37	1417.01	992.486	1080.54	Grb14
ENSMUSG00000034903.18	697.154	0.190941	0.199207	0.958506	0.337808	0.99931	1.14151	511.185	745.763	696.473	716.6	708.398	804.501	Cobll1
ENSMUSG00000034848.17	61.8013	-0.0472153	0.389086	-0.121349	0.903414	0.99931	0.967803	88.7341	63.7137	35.9213	65.7896	59.1849	57.4644	Ttc21b
ENSMUSG00000034780.6	262.252	0.768292	0.413283	1.85899	0.0630279	0.99931	1.70325	130.208	107.582	344.245	254.049	342.362	395.067	B3galt1
ENSMUSG00000027035.10	213.266	0.244224	0.285463	0.855534	0.392255	0.99931	1.18446	185.184	255.899	144.683	211.539	193.944	288.348	Cers6
ENSMUSG00000034738.8	292.838	-0.237492	0.224744	-1.05672	0.290637	0.99931	0.848219	364.581	318.568	267.414	319.839	256.772	229.857	Nostrin
ENSMUSG00000005233.16	91.8376	0.531038	0.317403	1.67307	0.0943126	0.99931	1.44497	51.1185	82.5144	91.7988	97.1661	100.159	128.269	Spc25
ENSMUSG00000027048.15	5220.77	-0.194869	0.183903	-1.05963	0.289313	0.99931	0.873652	4930.53	5069.94	6718.27	4772.27	5398.58	4435.02	Abcb11
ENSMUSG00000027086.16	467.779	0.108699	0.176841	0.614673	0.538771	0.99931	1.07826	434.99	458.529	456.998	554.657	472.569	428.93	Fastkd1
ENSMUSG00000042133.16	471.274	0.0184686	0.157462	0.117289	0.906631	0.99931	1.01288	450.422	503.442	451.011	487.855	468.016	466.898	Ppig
ENSMUSG00000027088.10	305.915	-0.000121753	0.168164	-0.000724014	0.999422	0.999617	0.999916	296.102	316.479	305.331	308.705	312.314	296.557	Phospho2
ENSMUSG00000068882.13	692.868	-0.170494	0.20553	-0.829535	0.406802	0.99931	0.888538	859.37	576.556	765.322	633.604	722.056	600.297	Ssb
ENSMUSG00000051730.15	184.882	0.0124689	0.253224	0.0492406	0.960728	0.99931	1.00868	231.48	143.095	177.611	178.138	207.603	171.367	Mettl5
ENSMUSG00000044308.17	1316.32	0.0515434	0.169057	0.304888	0.760452	0.99931	1.03637	1441.93	1082.09	1354.03	1369.44	1285.68	1364.78	Ubr3
ENSMUSG00000075304.2	78.3673	-0.215433	0.356541	-0.60423	0.545691	0.99931	0.861288	65.5861	103.404	83.8163	91.0933	80.1273	46.1767	Sp5
ENSMUSG00000014959.12	1941.26	-0.220212	0.169846	-1.29654	0.194789	0.99931	0.858439	2382.32	2026.3	1858.92	1808.71	1961.3	1610.03	Gorasp2
ENSMUSG00000041997.16	527.316	-0.041988	0.169785	-0.247301	0.804675	0.99931	0.971316	525.653	486.731	592.701	516.195	557.249	485.369	Tlk1
ENSMUSG00000041975.17	160.343	-0.0869947	0.26659	-0.326324	0.744179	0.99931	0.941482	144.675	216.209	134.705	170.041	138.402	158.027	Mettl8
ENSMUSG00000041966.18	176.971	-0.144792	0.224849	-0.643954	0.519605	0.99931	0.90451	179.397	184.874	193.576	145.749	201.229	157.001	Dcaf17
ENSMUSG00000027012.15	773.611	0.0131584	0.14895	0.0883407	0.929606	0.99931	1.00916	728.198	777.098	805.235	781.378	822.215	727.54	Dync1i2
ENSMUSG00000027010.16	278.909	0.022527	0.288008	0.0782164	0.937656	0.99931	1.01574	340.469	170.251	319.3	305.668	290.461	247.302	Slc25a12
ENSMUSG00000027018.11	170.634	-0.304604	0.226728	-1.34348	0.179116	0.99931	0.809664	217.977	163.984	183.598	170.041	146.597	141.609	Hat1
ENSMUSG00000041921.16	953.924	-0.238461	0.158025	-1.50901	0.131297	0.99931	0.847649	956.785	1081.04	1059.68	905.872	781.241	938.927	Metap1d
ENSMUSG00000006494.11	2235.15	0.281128	0.328852	0.854877	0.392619	0.99931	1.21514	2740.15	984.95	2328.89	2125.51	2674.25	2557.16	Pdk1
ENSMUSG00000049044.16	1893.07	0.185884	0.353692	0.525553	0.599199	0.99931	1.13751	905.666	1563.6	2844.76	1754.05	2383.79	1906.59	Rapgef4
ENSMUSG00000004085.14	224.916	-0.463426	0.264098	-1.75475	0.0793025	0.99931	0.725262	338.54	236.054	207.545	154.859	202.139	210.361	Map3k20
ENSMUSG00000027109.16	458.307	-0.0133179	0.168315	-0.0791245	0.936934	0.99931	0.990811	436.919	437.64	506.889	443.321	488.959	436.113	Sp3
ENSMUSG00000027108.15	602.52	-0.321061	0.171126	-1.87616	0.0606329	0.99931	0.800481	696.37	615.202	696.473	551.62	585.475	469.976	Ola1
ENSMUSG00000041777.12	196.072	-0.139308	0.238498	-0.584106	0.559149	0.99931	0.907955	188.078	196.363	232.49	167.004	230.366	162.132	Cir1
ENSMUSG00000008226.14	888.468	0.0525962	0.159565	0.329624	0.741684	0.99931	1.03713	927.85	930.637	758.338	930.163	894.148	889.671	Scrn3
ENSMUSG00000041762.16	432.902	0.319995	0.211224	1.51496	0.129783	0.99931	1.24833	347.22	467.93	340.254	433.199	459.821	548.99	Gpr155
ENSMUSG00000086544.1	93.7421	-0.01944	0.282201	-0.068887	0.94508	0.99931	0.986616	100.308	88.7813	93.7944	114.373	72.843	92.3534	Chn1os3
ENSMUSG00000027104.18	383.515	-0.11986	0.171299	-0.699709	0.484109	0.99931	0.920277	426.309	388.549	383.16	363.361	340.541	399.172	Atf2
ENSMUSG00000018770.9	8522.67	0.0793529	0.135392	0.586099	0.557809	0.99931	1.05654	7735.3	8423.78	8705.92	9416.01	8344.16	8510.88	Atp5g3
ENSMUSG00000009207.15	66.2968	-0.389793	0.348618	-1.11811	0.263519	0.99931	0.763239	84.8761	88.7813	51.8863	70.8503	50.0796	51.3075	Lnpk
ENSMUSG00000027099.9	973.271	0.00392254	0.138191	0.0283849	0.977355	0.99931	1.00272	938.459	976.595	1000.81	1021.26	961.527	940.979	Mtx2
ENSMUSG00000059005.13	2852.84	-0.152505	0.167637	-0.909729	0.362966	0.99931	0.899687	3511.75	2555.86	2942.55	2693.32	2694.28	2719.3	Hnrnpa3
ENSMUSG00000015839.6	1603.68	0.0046794	0.199042	0.0235096	0.981244	0.99931	1.00325	1630.97	1255.47	1916.8	1536.44	1755.52	1526.91	Nfe2l2
ENSMUSG00000042410.16	179.858	-0.0941885	0.250925	-0.375364	0.707389	0.99931	0.936799	196.758	199.497	160.648	202.429	132.028	187.785	Agps
ENSMUSG00000075273.4	57.6452	0.231902	0.371523	0.624195	0.5325	0.99931	1.17438	34.722	61.6247	62.8622	72.8746	65.5587	48.229	Ttc30b
ENSMUSG00000042369.8	185.55	0.0714853	0.201335	0.355056	0.722548	0.99931	1.0508	196.758	171.296	174.617	201.417	179.376	189.838	Rbm45
ENSMUSG00000002731.6	285.464	-0.121207	0.229642	-0.527809	0.597632	0.99931	0.919418	235.338	373.926	283.379	259.11	284.998	276.034	Prkra
ENSMUSG00000002732.14	53.5959	0.214862	0.391229	0.549197	0.58287	0.99931	1.16059	55.9411	41.7794	50.8884	52.6317	38.2426	82.0919	Fkbp7
ENSMUSG00000002733.8	323.698	0.0687925	0.173919	0.395543	0.692442	0.99931	1.04884	337.575	308.123	302.337	314.778	355.11	324.263	Plekha3
ENSMUSG00000044033.16	282.805	0.122794	0.255104	0.481349	0.630268	0.99931	1.08884	282.599	192.185	337.261	286.438	265.877	332.472	Ccdc141
ENSMUSG00000042272.17	57.0905	-0.144058	0.337457	-0.426891	0.669458	0.99931	0.90497	61.7281	48.0464	69.8469	52.6317	44.6163	65.6736	Sestd1
ENSMUSG00000027016.17	421.732	0.183951	0.253673	0.72515	0.46836	0.99931	1.13599	287.421	483.597	414.092	408.908	545.412	390.963	Zfp385b
ENSMUSG00000027014.14	172.843	0.433872	0.277644	1.56269	0.118125	0.99931	1.35085	163.965	104.449	172.622	224.697	211.245	160.079	Cwc22
ENSMUSG00000027011.14	512.682	0.0357852	0.169771	0.210785	0.833055	0.99931	1.02511	510.221	497.175	511.878	517.207	580.923	458.689	Ube2e3
ENSMUSG00000027009.18	55.7497	0.840747	0.424309	1.98145	0.0475411	0.991647	1.79098	52.083	44.9129	22.9497	63.7653	97.4275	53.3598	Itga4
ENSMUSG00000027007.16	620.209	0.152341	0.251292	0.606232	0.544361	0.99931	1.11137	697.334	384.371	680.508	617.41	651.034	690.599	Itprid2
ENSMUSG00000027006.13	376.205	-0.25311	0.211043	-1.19933	0.2304	0.99931	0.839086	494.789	355.125	377.173	387.652	322.33	320.159	Dnajc10
ENSMUSG00000027002.13	1419.01	0.0286806	0.166547	0.172208	0.863274	0.99931	1.02008	1554.78	1346.34	1313.12	1562.76	1250.17	1486.89	Nckap1
ENSMUSG00000026999.14	75.1718	-0.311577	0.343276	-0.907657	0.36406	0.99931	0.805761	111.882	67.8916	69.8469	53.6438	64.6481	83.1181	Nup35
ENSMUSG00000027091.14	885.513	-0.161043	0.141023	-1.14196	0.25347	0.99931	0.894378	918.205	957.794	928.964	803.645	888.684	815.789	Zc3h15
ENSMUSG00000027087.11	320.461	0.0337156	0.244103	0.13812	0.890146	0.99931	1.02365	349.149	276.789	324.289	233.806	380.605	358.126	Itgav
ENSMUSG00000059588.13	80.2977	-0.58263	0.41703	-1.39709	0.162385	0.99931	0.667745	135.03	96.0927	57.8731	39.4737	85.5905	67.7259	Calcrl
ENSMUSG00000034101.14	387.237	-0.0414056	0.209275	-0.197852	0.84316	0.99931	0.971708	315.392	468.974	394.136	402.835	354.199	387.884	Ctnnd1
ENSMUSG00000076437.10	161.847	-0.00552024	0.25894	-0.0213186	0.982991	0.99931	0.996181	148.533	193.23	144.683	200.405	137.491	146.739	Selenoh
ENSMUSG00000050043.16	685.837	-0.283769	0.184938	-1.5344	0.124932	0.99931	0.821442	800.536	824.1	634.609	686.236	608.239	561.304	Tmx2
ENSMUSG00000027080.6	182.891	-0.0710527	0.253221	-0.280596	0.77902	0.99931	0.951943	237.267	168.162	156.657	152.834	188.481	193.942	Med19
ENSMUSG00000034075.10	898.731	0.167053	0.221481	0.754254	0.450697	0.99931	1.12276	965.465	624.603	949.918	841.094	945.138	1066.17	Zdhhc5
ENSMUSG00000027079.15	264.015	0.226597	0.203875	1.11146	0.266372	0.99931	1.17007	203.51	260.077	266.416	280.365	265.877	307.845	Clp1
ENSMUSG00000023224.12	12680.5	0.257998	0.189073	1.36455	0.172396	0.99931	1.19582	8889.8	12839.9	12919.7	13944.4	14371.9	13117.3	Serping1
ENSMUSG00000027078.14	1213.78	-0.241106	0.213615	-1.12869	0.259027	0.99931	0.846096	1193.09	1659.69	1092.6	1080.97	1262	994.339	Ube2l6
ENSMUSG00000027076.10	338.074	-0.0182813	0.286411	-0.0638289	0.949106	0.99931	0.987408	249.806	484.642	286.372	393.725	305.03	308.871	Timm10
ENSMUSG00000027075.16	243.335	-0.551954	0.406997	-1.35616	0.175048	0.99931	0.682096	202.545	488.82	176.613	266.195	141.133	184.707	Slc43a1
ENSMUSG00000027074.14	279.759	-0.510751	0.267526	-1.90917	0.0562407	0.99931	0.701857	402.197	254.855	329.278	170.041	267.698	254.485	Slc43a3
ENSMUSG00000027067.16	879.161	0.101261	0.143731	0.704514	0.481113	0.99931	1.07271	835.258	854.39	855.125	891.702	859.547	978.946	Ssrp1
ENSMUSG00000033955.13	1518.97	0.54089	0.175715	3.07822	0.0020824	0.26091	1.45487	1021.41	1256.52	1434.85	1762.15	1849.3	1789.6	Tnks1bp1
ENSMUSG00000045392.8	139.402	0.0443072	0.332138	0.1334	0.893877	0.99931	1.03119	93.5566	175.474	142.687	153.846	97.4275	173.419	Olfr1033
ENSMUSG00000102091.2	70.5056	0.48406	0.376367	1.28614	0.198394	0.99931	1.39867	31.8285	66.8471	77.8294	77.9353	86.501	82.0919	Olfr1034
ENSMUSG00000025314.16	674.167	0.224398	0.16087	1.39491	0.163044	0.99931	1.16829	611.494	578.645	675.519	731.783	778.509	669.049	Ptprj
ENSMUSG00000051329.13	89.117	-0.0416687	0.275302	-0.151357	0.879694	0.99931	0.971531	94.5211	85.6479	90.8009	89.069	71.0219	103.641	Nup160
ENSMUSG00000008200.15	779.963	0.0889456	0.293306	0.303252	0.761698	0.99931	1.06359	682.867	548.355	1036.73	598.179	1047.12	766.534	Fnbp4
ENSMUSG00000027282.17	2786.18	-0.0245538	0.142777	-0.171973	0.863459	0.99931	0.983125	2945.59	2587.19	2896.65	2986.85	2685.17	2615.65	Mtch2
ENSMUSG00000005510.9	2442.01	0.139182	0.164713	0.844997	0.398112	0.99931	1.10128	2086.22	2578.84	2307.94	2884.62	2381.97	2412.48	Ndufs3
ENSMUSG00000005505.12	55.4589	0.0837955	0.392581	0.213447	0.830978	0.99931	1.0598	30.864	69.9806	60.8666	48.5831	61.9165	60.5428	Kbtbd4
ENSMUSG00000063235.16	394.902	-0.0505652	0.219707	-0.230149	0.817976	0.99931	0.965558	499.611	314.39	391.143	402.835	371.499	389.937	Ptpmt1
ENSMUSG00000005506.16	2022.76	0.119229	0.142409	0.83723	0.402463	0.99931	1.08615	1956.01	1826.81	2034.54	2025.31	2000.45	2293.44	Celf1
ENSMUSG00000002102.15	2137.1	-0.249656	0.171646	-1.45448	0.145813	0.99931	0.841097	2642.73	2305.18	2016.58	2163.97	1899.38	1794.74	Psmc3
ENSMUSG00000002105.15	254.993	0.111519	0.23864	0.46731	0.640278	0.99931	1.08037	272.954	226.654	235.484	331.984	209.424	253.459	Slc39a13
ENSMUSG00000040687.16	612.392	0.204094	0.224677	0.908385	0.363675	0.99931	1.15196	419.558	715.473	572.744	655.871	668.334	642.369	Madd
ENSMUSG00000002108.10	2099.44	-0.0226316	0.201519	-0.112305	0.910582	0.99931	0.984435	1821.94	2700	1826	2152.84	1992.26	2103.61	Nr1h3
ENSMUSG00000002103.16	578.336	-0.0809491	0.199717	-0.405318	0.685244	0.99931	0.945435	535.298	692.494	555.782	638.665	476.211	571.565	Acp2
ENSMUSG00000002109.14	62.8935	0.274363	0.379772	0.722443	0.470022	0.99931	1.20946	73.3021	33.4236	63.86	61.741	61.9165	83.1181	Ddb2
ENSMUSG00000027257.13	1233.89	0.12284	0.181118	0.678231	0.497625	0.99931	1.08888	1106.28	1389.17	1048.7	1376.52	1144.55	1338.1	Pacsin3
ENSMUSG00000027255.14	806.892	0.120847	0.185415	0.651766	0.514552	0.99931	1.08737	831.4	642.359	845.147	848.179	754.835	919.43	Arfgap2
ENSMUSG00000027253.15	475.432	0.64554	0.274707	2.34993	0.0187771	0.773611	1.56432	236.303	500.309	376.175	545.547	623.718	570.539	Lrp4
ENSMUSG00000040549.16	162.413	-0.0913854	0.230697	-0.396127	0.692011	0.99931	0.938621	193.865	144.139	164.639	140.688	172.092	159.053	Ckap5
ENSMUSG00000027249.15	36717.4	0.0407953	0.123512	0.330294	0.741178	0.99931	1.02868	34037.2	37140.9	37417	38121.5	37576.1	36011.7	F2
ENSMUSG00000075040.9	167.967	0.0616699	0.224593	0.274585	0.783635	0.99931	1.04367	141.782	180.696	170.626	168.016	154.791	191.89	Zfp408
ENSMUSG00000027247.16	272.566	-0.190495	0.181656	-1.04866	0.294336	0.99931	0.876305	311.534	293.501	266.416	255.061	243.113	265.773	Arhgap1
ENSMUSG00000027244.14	881.109	-0.29484	0.182954	-1.61155	0.10706	0.99931	0.815163	951.962	1013.15	947.922	761.135	942.406	670.076	Atg13
ENSMUSG00000027243.8	228.543	-0.164836	0.248504	-0.663313	0.50713	0.99931	0.89203	199.652	300.812	224.508	250	216.708	179.576	Harbi1
ENSMUSG00000040506.16	468.029	0.142761	0.22051	0.64741	0.517366	0.99931	1.10402	517.937	341.547	474.959	551.62	488.048	434.061	Ambra1
ENSMUSG00000040479.11	683.607	0.377681	0.232468	1.62466	0.104235	0.99931	1.29925	726.269	443.907	613.655	687.248	905.074	725.488	Dgkz
ENSMUSG00000058318.15	442.397	-0.0645303	0.225777	-0.285814	0.77502	0.99931	0.956257	438.848	434.506	483.939	355.264	559.07	382.754	Phf21a
ENSMUSG00000027222.14	1678.64	0.0580458	0.174162	0.333287	0.738918	0.99931	1.04105	1478.58	1845.61	1610.47	1966.6	1569.77	1600.79	Pex16
ENSMUSG00000044916.10	53.2393	-0.722035	0.405944	-1.77866	0.0752957	0.99931	0.606242	52.083	90.8703	55.8775	55.6681	30.0477	34.8891	1700029I15Rik
ENSMUSG00000068742.11	843.367	0.14537	0.241627	0.601629	0.547421	0.99931	1.10601	547.837	1011.06	844.149	933.2	896.879	827.076	Cry2
ENSMUSG00000049922.8	295.149	-0.271977	0.259806	-1.04685	0.295171	0.99931	0.828184	426.309	228.742	313.313	267.207	253.129	282.191	Slc35c1
ENSMUSG00000068735.14	88.2284	-1.08799	0.414217	-2.62662	0.00862379	0.530544	0.470416	184.22	68.9361	106.766	40.4859	59.1849	69.7782	Trp53i11
ENSMUSG00000027215.13	1772.44	0.120167	0.128389	0.935962	0.349293	0.99931	1.08686	1631.94	1688.93	1775.11	1858.3	1821.99	1858.36	Cd82
ENSMUSG00000027198.16	459.856	0.112035	0.179772	0.623204	0.53315	0.99931	1.08075	485.144	436.595	404.114	537.45	452.537	443.297	Ext2
ENSMUSG00000040272.14	81.4045	0.152282	0.332245	0.458344	0.646705	0.99931	1.11133	62.6926	89.8258	78.8272	116.397	71.9324	68.752	Accs
ENSMUSG00000040174.14	182.68	0.10781	0.215279	0.500792	0.616518	0.99931	1.07759	203.51	169.207	154.661	192.308	179.376	197.021	Alkbh3
ENSMUSG00000027195.10	2240.32	-0.319377	0.178704	-1.78718	0.0739082	0.99931	0.801416	2893.5	2144.33	2423.69	2233.81	1882.08	1864.51	Hsd17b12
ENSMUSG00000027194.16	484.364	0.0999775	0.192157	0.52029	0.602861	0.99931	1.07176	426.309	412.572	563.764	498.989	485.316	519.232	Ttc17
ENSMUSG00000027193.12	893.54	-0.137818	0.154171	-0.893931	0.371359	0.99931	0.908893	1005.01	918.103	885.06	898.787	774.867	879.41	Api5
ENSMUSG00000027165.16	197.925	-0.360584	0.375881	-0.959303	0.337406	0.99931	0.778849	185.184	320.657	161.646	247.976	103.801	168.288	Iftap
ENSMUSG00000027164.8	254.338	0.0583205	0.249965	0.233315	0.815517	0.99931	1.04125	192.9	288.278	266.416	231.782	228.545	318.106	Traf6
ENSMUSG00000027163.13	378.013	-0.137262	0.242237	-0.566641	0.570958	0.99931	0.909243	375.191	485.686	327.283	426.114	370.589	283.217	Commd9
ENSMUSG00000048058.17	112.958	0.0103142	0.235912	0.0437203	0.965127	0.99931	1.00717	114.776	118.027	104.77	122.47	103.801	113.903	Ldlrad3
ENSMUSG00000027189.16	785.053	-0.109097	0.190964	-0.5713	0.567797	0.99931	0.927168	869.015	694.583	880.071	767.208	644.66	854.782	Trim44
ENSMUSG00000027188.8	66.2009	-0.225478	0.4105	-0.549277	0.582815	0.99931	0.855311	90.6631	38.646	84.8141	49.5952	80.1273	53.3598	Pamr1
ENSMUSG00000005089.15	3153.5	0.103417	0.312367	0.331075	0.740588	0.99931	1.07431	1808.44	4744.06	2569.37	3167.01	3320.73	3311.38	Slc1a2
ENSMUSG00000010914.10	473.785	-0.21253	0.236868	-0.897253	0.369584	0.99931	0.863022	648.145	366.615	510.88	441.296	448.895	426.878	Pdhx
ENSMUSG00000010911.12	359.59	-0.100146	0.214673	-0.466505	0.640854	0.99931	0.932939	444.635	303.945	367.195	365.385	305.941	370.44	Apip
ENSMUSG00000027187.10	34146.4	0.22178	0.167253	1.32601	0.184835	0.99931	1.16617	26899	30535.6	37146.6	37009.2	37817.3	35470.9	Cat
ENSMUSG00000032724.5	258.508	-0.336795	0.423982	-0.794361	0.426985	0.99931	0.791799	388.694	109.671	367.195	162.956	264.966	257.563	Abtb2
ENSMUSG00000027185.15	475.915	0.0258198	0.18365	0.140593	0.888192	0.99931	1.01806	443.67	429.284	541.812	461.539	450.716	528.467	Nat10
ENSMUSG00000027184.14	2247.2	-0.0853776	0.177415	-0.48123	0.630353	0.99931	0.942538	2387.14	2150.6	2402.73	2354.25	1771.91	2416.58	Caprin1
ENSMUSG00000032698.15	53.2943	-0.475842	0.430464	-1.10542	0.268979	0.99931	0.719047	58.8346	77.292	49.8906	68.826	38.2426	26.6799	Lmo2
ENSMUSG00000027180.12	2215.71	0.241213	0.164437	1.4669	0.142402	0.99931	1.18199	1830.62	1947.97	2313.93	2478.75	2168.9	2554.09	Fbxo3
ENSMUSG00000068686.12	75.1175	0.523322	0.278013	1.88236	0.0597865	0.99931	1.43726	64.6216	55.3578	64.8578	80.9718	87.4116	97.4842	Cd59b
ENSMUSG00000032679.12	1336.65	0.0518972	0.24187	0.214566	0.830105	0.99931	1.03663	1056.13	1814.27	1067.66	1433.2	1292.05	1356.57	Cd59a
ENSMUSG00000027177.14	1112.91	0.251573	0.165169	1.52313	0.127727	0.99931	1.1905	885.412	1067.46	1095.6	1123.48	1190.98	1314.5	Hipk3
ENSMUSG00000027176.8	288.66	0.0162254	0.18625	0.0871165	0.930579	0.99931	1.01131	271.989	303.945	285.374	256.073	307.762	306.819	Cstf3
ENSMUSG00000027175.10	72.0063	-0.276415	0.412179	-0.670619	0.502463	0.99931	0.82564	81.9826	84.6034	69.8469	98.1783	32.7793	64.6474	Tcp11l1
ENSMUSG00000027173.7	544.242	0.167211	0.217862	0.767507	0.44278	0.99931	1.12289	539.156	382.282	616.648	556.681	607.328	563.356	Depdc7
ENSMUSG00000027170.12	898.174	0.056506	0.15047	0.375529	0.707267	0.99931	1.03994	964.501	839.767	837.165	925.103	872.295	950.214	Eif3m
ENSMUSG00000055312.2	355.707	0.00222796	0.251817	0.00884753	0.992941	0.99931	1.00155	291.279	462.707	312.315	403.847	289.551	374.545	Them7
ENSMUSG00000005973.6	72.7977	-0.562438	0.417437	-1.34736	0.177864	0.99931	0.677157	97.4146	78.3365	84.8141	26.3158	80.1273	69.7782	Rcn1
ENSMUSG00000027167.11	114.628	0.35998	0.361604	0.99551	0.319488	0.99931	1.28341	137.924	56.4023	106.766	101.215	152.06	133.399	Elp4
ENSMUSG00000042670.5	380.613	-0.186767	0.212161	-0.880309	0.378692	0.99931	0.878572	323.108	483.597	409.103	336.033	346.004	385.832	Immp1l
ENSMUSG00000027166.14	88.3925	0.33501	0.436572	0.767366	0.442864	0.99931	1.26139	121.527	43.8684	68.8491	131.579	61.9165	102.615	Dnajc24
ENSMUSG00000027122.15	222.196	-0.156255	0.186947	-0.835824	0.403254	0.99931	0.897351	243.054	238.143	221.514	198.381	217.618	214.465	Arl14ep
ENSMUSG00000048482.14	67.8976	-0.288591	0.497073	-0.58058	0.561523	0.99931	0.818701	59.7991	126.383	37.9169	87.0447	58.2744	37.9675	Bdnf
ENSMUSG00000027162.7	871.339	0.182649	0.15978	1.14313	0.252985	0.99931	1.13497	718.553	830.367	900.027	890.69	943.317	945.084	Lin7c
ENSMUSG00000050199.13	821.005	-0.00594371	0.232497	-0.0255647	0.979605	0.99931	0.995889	600.884	1018.37	849.139	706.479	860.458	890.698	Lgr4
ENSMUSG00000041660.8	2213.78	0.178268	0.195296	0.912809	0.361343	0.99931	1.13152	2268.51	1592.84	2369.8	2437.25	2192.57	2421.71	Bbox1
ENSMUSG00000027133.3	893.844	0.0075316	0.145261	0.0518486	0.958649	0.99931	1.00523	913.382	912.881	848.141	960.528	855.905	872.227	Nop10
ENSMUSG00000027130.15	152.675	0.0066405	0.24846	0.0267266	0.978678	0.99931	1.00461	129.243	149.362	178.608	131.579	178.465	148.792	Slc12a6
ENSMUSG00000027131.3	474.184	-0.0216963	0.167492	-0.129536	0.896933	0.99931	0.985074	530.476	439.729	462.985	453.442	492.601	465.872	Emc4
ENSMUSG00000027132.3	91.9236	0.0740702	0.291367	0.254216	0.799329	0.99931	1.05268	99.3436	86.6924	82.8184	72.8746	117.459	92.3534	Katnbl1
ENSMUSG00000055943.5	1189.39	0.281921	0.1449	1.94562	0.0517007	0.99931	1.21581	995.365	1073.73	1151.48	1294.54	1249.26	1371.96	Emc7
ENSMUSG00000003604.14	368.538	-0.279052	0.198835	-1.40343	0.160488	0.99931	0.824132	388.694	435.551	388.149	381.58	343.273	273.982	Aven
ENSMUSG00000044042.19	134.353	-0.134284	0.428169	-0.313625	0.753806	0.99931	0.911122	183.255	71.0251	167.633	101.215	195.766	87.2227	Fmn1
ENSMUSG00000040383.16	276.885	0.091604	0.235788	0.388501	0.697645	0.99931	1.06555	302.853	213.075	288.368	233.806	328.704	294.505	Aqr
ENSMUSG00000040321.3	96.5459	0.0273256	0.276365	0.0988749	0.921238	0.99931	1.01912	98.3791	92.9593	95.79	89.069	122.012	81.0658	Zfp770
ENSMUSG00000057147.13	65.172	-0.606236	0.367468	-1.64977	0.0989906	0.99931	0.656908	79.0891	68.9361	87.8075	75.911	38.2426	41.046	Dph6
ENSMUSG00000040282.13	75.4272	0.00944012	0.375229	0.0251583	0.979929	0.99931	1.00656	111.882	59.5357	53.8819	80.9718	60.0955	86.1965	Cdin1
ENSMUSG00000027210.20	52.4548	-0.725921	0.459499	-1.57981	0.114151	0.99931	0.604611	107.06	51.1798	37.9169	35.4252	48.2585	34.8891	Meis2
ENSMUSG00000027351.14	325.469	0.103306	0.243759	0.423803	0.67171	0.99931	1.07423	410.877	233.965	296.35	340.081	335.988	335.551	Spred1
ENSMUSG00000027349.5	272.755	-0.060659	0.187809	-0.322983	0.746708	0.99931	0.958826	306.711	259.033	269.409	277.328	244.935	279.113	Fam98b
ENSMUSG00000005102.13	168.201	-0.0678135	0.279312	-0.242788	0.80817	0.99931	0.954083	169.752	122.205	224.508	160.931	183.018	148.792	Eif2ak4
ENSMUSG00000009549.14	722.253	-0.0687788	0.228717	-0.300715	0.763632	0.99931	0.953445	628.855	961.972	627.624	767.208	610.06	737.801	Srp14
ENSMUSG00000040093.16	257.151	-0.240365	0.504954	-0.476014	0.634064	0.99931	0.846531	77.1601	497.175	261.427	271.255	260.414	175.472	Bmf
ENSMUSG00000074918.4	199.874	0.135431	0.276214	0.490313	0.623912	0.99931	1.09842	204.474	129.516	237.479	192.308	239.471	195.995	Inafm2
ENSMUSG00000027332.11	4033.42	0.191168	0.347925	0.549453	0.582695	0.99931	1.14169	1915.5	6006.84	3377.6	4732.8	3647.61	4520.19	Ivd
ENSMUSG00000040007.8	300.077	-0.0974164	0.217977	-0.446912	0.654938	0.99931	0.934705	248.841	347.814	334.267	253.037	316.867	299.636	Bahd1
ENSMUSG00000039983.13	127.521	-0.0462391	0.250553	-0.184548	0.853583	0.99931	0.968458	118.634	153.539	116.744	134.616	133.849	107.746	Ccdc32
ENSMUSG00000070730.11	703.529	0.00771299	0.165289	0.0466637	0.962781	0.99931	1.00536	770.636	621.469	712.438	738.868	657.408	720.357	Rmdn3
ENSMUSG00000046814.3	1659.63	0.154036	0.281144	0.547891	0.583767	0.99931	1.11268	1172.83	2357.41	1183.41	1817.82	1761.89	1664.41	Gchfr
ENSMUSG00000068580.11	355.104	0.0601994	0.179755	0.334896	0.737703	0.99931	1.04261	380.978	319.613	342.25	396.762	344.183	346.838	Zfyve19
ENSMUSG00000034216.12	281.153	-0.154991	0.177679	-0.87231	0.383039	0.99931	0.898138	315.392	277.833	295.353	280.365	260.414	257.563	Vps18
ENSMUSG00000034154.15	262.729	0.166405	0.192192	0.865827	0.386585	0.99931	1.12226	249.806	227.698	265.418	258.098	309.583	265.773	Ino80
ENSMUSG00000048647.9	89.8541	0.267868	0.294864	0.908445	0.363643	0.99931	1.20403	66.5506	100.271	77.8294	90.0811	87.4116	116.981	Exd1
ENSMUSG00000014077.13	5160.5	0.346764	0.166315	2.08498	0.037071	0.92123	1.2717	4152.18	4604.1	4873.32	6134.62	4885.94	6312.87	Chp1
ENSMUSG00000085438.1	1013.48	-0.0961955	0.149519	-0.643367	0.519986	0.99931	0.935497	1008.87	1069.55	1063.67	887.653	1059.87	991.26	Oip5os1
ENSMUSG00000027305.9	388.904	0.0583193	0.21237	0.274611	0.783615	0.99931	1.04125	295.137	427.195	421.077	415.993	409.742	364.283	Ndufaf1
ENSMUSG00000027304.9	411.698	0.0455409	0.159639	0.285275	0.775434	0.99931	1.03207	392.552	419.883	403.116	410.932	402.457	441.244	Rtf1
ENSMUSG00000034032.15	176.939	-0.181356	0.199933	-0.907082	0.364363	0.99931	0.881874	185.184	198.452	180.604	155.871	171.181	170.341	Rpap1
ENSMUSG00000033943.15	259.428	-0.112464	0.207733	-0.541388	0.58824	0.99931	0.925007	222.8	273.655	312.315	241.903	258.593	247.302	Mga
ENSMUSG00000033902.12	115.554	-0.0872965	0.291382	-0.299594	0.764487	0.99931	0.941285	112.847	124.294	119.738	123.482	76.4851	136.478	Mapkbp1
ENSMUSG00000027293.13	88.332	-0.868138	0.35047	-2.47706	0.0132468	0.660513	0.547854	149.498	116.982	75.8338	49.5952	60.0955	77.9873	Ehd4
ENSMUSG00000027291.15	365.852	-0.0824033	0.165136	-0.499003	0.617777	0.99931	0.944483	374.226	360.348	394.136	352.227	339.63	374.545	Vps39
ENSMUSG00000033808.16	235.391	-0.0301029	0.235514	-0.127818	0.898293	0.99931	0.97935	194.829	289.323	229.497	269.231	213.976	215.491	Tmem87a
ENSMUSG00000062646.12	331.726	0.00962708	0.22946	0.0419554	0.966534	0.99931	1.0067	326.001	370.793	295.353	373.482	373.32	251.407	Ganc
ENSMUSG00000027288.16	1116.71	0.142765	0.15623	0.913816	0.360814	0.99931	1.10402	1141	935.86	1107.57	1136.64	1240.15	1139.03	Zfp106
ENSMUSG00000027287.14	381.048	-0.248909	0.18488	-1.34632	0.178199	0.99931	0.841533	390.623	390.638	459.992	342.106	315.046	387.884	Snap23
ENSMUSG00000027286.16	179.47	0.0392344	0.250172	0.15683	0.875379	0.99931	1.02757	165.894	203.675	161.646	221.66	180.286	143.661	Lrrc57
ENSMUSG00000027285.13	151.123	-0.368714	0.22763	-1.61979	0.105277	0.99931	0.774473	164.93	181.741	164.639	127.531	152.97	114.929	Haus2
ENSMUSG00000027284.16	189.499	-0.048738	0.281583	-0.173086	0.862584	0.99931	0.966782	130.208	249.632	198.565	170.041	204.871	183.681	Cdan1
ENSMUSG00000090100.7	67.7581	-0.219276	0.386568	-0.567237	0.570553	0.99931	0.858997	59.7991	67.8916	90.8009	57.6924	40.0636	90.3011	Ttbk2
ENSMUSG00000027272.5	241.323	0.171618	0.194679	0.881544	0.378023	0.99931	1.12632	243.054	214.12	223.51	247.976	234.008	285.27	Ubr1
ENSMUSG00000054484.14	183.427	-0.38198	0.236729	-1.61357	0.10662	0.99931	0.767384	235.338	179.652	207.545	190.284	150.239	137.504	Tmem62
ENSMUSG00000023572.16	339.487	0.0524011	0.173127	0.302674	0.762138	0.99931	1.03699	302.853	350.947	346.241	335.021	339.63	362.231	Ccndbp1
ENSMUSG00000074890.4	117.764	0.141239	0.243552	0.579914	0.561973	0.99931	1.10285	113.811	126.383	95.79	130.567	113.817	126.216	Lcmt2
ENSMUSG00000027259.15	163.314	-0.092103	0.273939	-0.336217	0.736707	0.99931	0.938154	172.646	122.205	210.538	140.688	151.149	182.655	Adal
ENSMUSG00000050619.14	285.854	0.253507	0.178307	1.42175	0.155099	0.99931	1.1921	264.273	272.611	245.462	299.596	298.656	334.525	Zscan29
ENSMUSG00000027263.12	79.4286	0.35317	0.403633	0.874978	0.381586	0.99931	1.27736	89.6986	38.646	80.8228	58.7045	101.98	106.72	Tubgcp4
ENSMUSG00000043909.16	112.005	-0.0567911	0.308893	-0.183854	0.854128	0.99931	0.9614	145.64	90.8703	105.768	120.446	81.0378	128.269	Trp53bp1
ENSMUSG00000033526.16	76.6806	-0.0764725	0.373266	-0.204874	0.837671	0.99931	0.948374	111.882	76.2475	47.895	89.069	68.2903	66.6997	Ppip5k1
ENSMUSG00000033486.14	87.1994	-0.259998	0.349714	-0.743458	0.457205	0.99931	0.835089	87.7696	131.605	65.8556	96.154	79.2167	62.5951	Catsper2
ENSMUSG00000027248.13	8181.99	-0.291006	0.216801	-1.34227	0.179507	0.99931	0.817332	7826.92	11801.6	7384.81	8133.62	7010.23	6934.72	Pdia3
ENSMUSG00000074884.12	133.771	0.22262	0.272098	0.818161	0.413265	0.99931	1.16685	136.959	134.739	98.7834	169.029	150.239	112.876	Serf2
ENSMUSG00000048222.3	143.909	-0.205564	0.244162	-0.84192	0.399833	0.99931	0.867199	129.243	175.474	157.654	135.628	115.638	149.818	Mfap1b
ENSMUSG00000068479.5	132.32	-0.253334	0.2235	-1.13349	0.25701	0.99931	0.838955	143.711	150.406	137.698	108.3	126.565	127.243	Mfap1a
ENSMUSG00000033411.16	90.0055	0.121585	0.290638	0.418339	0.6757	0.99931	1.08793	99.3436	75.203	83.8163	94.1297	74.6641	112.876	Ctdspl2
ENSMUSG00000027236.8	786.128	0.0221007	0.166705	0.132574	0.89453	0.99931	1.01544	847.796	699.806	792.263	849.192	712.951	814.763	Eif3j1
ENSMUSG00000033396.13	166.569	0.0872307	0.332264	0.262535	0.792909	0.99931	1.06233	164.93	92.9593	226.503	186.235	150.239	178.55	Spg11
ENSMUSG00000060802.8	26739.9	-0.126034	0.209545	-0.601468	0.547528	0.99931	0.916347	22621.4	35783.1	25317.5	26647.8	27269.7	22800	B2m
ENSMUSG00000027227.7	28215.5	0.268366	0.167422	1.60293	0.108949	0.99931	1.20444	21095.6	29302	26399.1	30319.9	30935.5	31241.1	Sord
ENSMUSG00000033256.14	320.887	0.416685	0.288681	1.44341	0.148906	0.99931	1.33486	360.723	172.34	291.361	313.766	411.563	375.571	Shf
ENSMUSG00000027199.14	76.2555	-0.580358	0.394404	-1.47148	0.14116	0.99931	0.668798	129.243	72.0695	72.8403	37.4495	71.0219	74.9089	Gatm
ENSMUSG00000074876.6	74.4291	0.313696	0.418971	0.74873	0.45402	0.99931	1.24289	87.7696	30.2901	80.8228	95.1418	67.3798	85.1704	NA
ENSMUSG00000005802.12	194.968	-0.110493	0.222977	-0.495536	0.620222	0.99931	0.926271	180.362	245.454	181.602	195.344	180.286	186.759	Slc30a4
ENSMUSG00000005804.14	243.546	-0.0897419	0.193161	-0.464597	0.64222	0.99931	0.939691	250.77	237.098	265.418	263.158	230.366	214.465	Bloc1s6
ENSMUSG00000005803.14	2280.81	0.353848	0.154868	2.28484	0.022322	0.803533	1.27796	1765.04	2208.04	2034.54	2508.1	2437.51	2731.61	Sqor
ENSMUSG00000027200.17	116.872	-0.1913	0.345902	-0.553046	0.580232	0.99931	0.875816	145.64	84.6034	143.685	74.8989	145.686	106.72	Sema6d
ENSMUSG00000027201.16	100.625	0.172301	0.37767	0.456221	0.648231	0.99931	1.12685	121.527	59.5357	102.775	66.8017	132.028	121.086	Myef2
ENSMUSG00000027203.15	183.396	0.137992	0.219346	0.629109	0.529278	0.99931	1.10037	189.042	163.984	170.626	223.685	169.36	183.681	Dut
ENSMUSG00000068394.4	89.5327	0.432469	0.325535	1.32849	0.184018	0.99931	1.34954	73.3021	88.7813	66.8534	84.0082	141.133	83.1181	Cep152
ENSMUSG00000091337.3	74.1796	-0.5663	0.385789	-1.4679	0.142131	0.99931	0.675347	96.4501	96.0927	72.8403	69.8382	31.8688	77.9873	Eid1
ENSMUSG00000035093.16	1090.09	-0.00090016	0.255405	-0.00352444	0.997188	0.99931	0.999376	1423.6	726.962	1120.54	970.649	1194.62	1104.14	Secisbp2l
ENSMUSG00000027206.13	784.528	-0.016528	0.176826	-0.0934705	0.92553	0.99931	0.988609	711.802	828.278	827.187	876.52	791.257	672.128	Cops2
ENSMUSG00000027207.15	231.697	0.171675	0.22229	0.772301	0.439936	0.99931	1.12637	217.013	237.098	199.563	297.571	212.155	226.779	Galk2
ENSMUSG00000023330.12	134.267	-0.266246	0.285915	-0.931209	0.351746	0.99931	0.83148	133.101	185.919	120.735	130.567	94.6959	140.582	Dtwd1
ENSMUSG00000027359.16	22986.8	0.786589	0.31776	2.47542	0.013308	0.660513	1.72499	9227.38	21139.4	20246.6	36514.2	21742.7	29050.3	Slc27a2
ENSMUSG00000027360.5	290.824	0.66901	0.437343	1.52972	0.126087	0.99931	1.58998	112.847	136.828	424.07	320.851	386.068	364.283	Hdc
ENSMUSG00000027361.15	165.276	-0.343775	0.199298	-1.72493	0.0845402	0.99931	0.787977	184.22	183.83	186.591	146.761	146.597	143.661	Gabpb1
ENSMUSG00000027363.15	741.453	0.0259343	0.154644	0.167704	0.866816	0.99931	1.01814	785.104	671.605	747.362	723.685	725.698	795.266	Usp8
ENSMUSG00000027365.14	561.785	0.117814	0.174433	0.675411	0.499415	0.99931	1.08509	473.57	529.555	613.655	563.766	615.523	574.644	Trpm7
ENSMUSG00000027366.12	2611.75	0.20465	0.194091	1.0544	0.291699	0.99931	1.15241	2115.15	2408.59	2756.96	2254.05	3083.99	3051.77	Sppl2a
ENSMUSG00000001998.15	71.0185	0.403027	0.329684	1.22246	0.221533	0.99931	1.32228	69.4441	53.2688	60.8666	59.7167	103.801	79.0135	Ap4e1
ENSMUSG00000001999.15	209.908	-0.248214	0.24314	-1.02087	0.307316	0.99931	0.841938	278.741	196.363	208.543	221.66	193.034	161.105	Blvra
ENSMUSG00000074825.4	99.709	-0.401199	0.321446	-1.24811	0.211992	0.99931	0.757229	137.924	103.404	98.7834	99.1904	57.3638	101.589	Itpripl1
ENSMUSG00000003660.10	732.402	0.0698177	0.175897	0.396923	0.691424	0.99931	1.04958	758.098	596.402	789.27	784.414	728.43	737.801	Snrnp200
ENSMUSG00000003662.10	773.265	0.0760793	0.17467	0.435561	0.663155	0.99931	1.05415	649.109	812.61	797.252	838.058	830.41	712.148	Ciao1
ENSMUSG00000034850.15	751.265	0.114148	0.207044	0.551321	0.581414	0.99931	1.08234	585.452	865.879	713.436	741.904	710.219	890.698	Tmem127
ENSMUSG00000027367.16	2305.4	0.117727	0.167412	0.703222	0.481918	0.99931	1.08502	1984.94	2192.38	2456.61	2641.7	2104.25	2452.5	Stard7
ENSMUSG00000058620.5	57.2793	-0.137401	0.353089	-0.389139	0.697173	0.99931	0.909156	82.9471	48.0464	48.8928	54.656	53.7217	55.4121	Adra2b
ENSMUSG00000046338.4	61.3885	0.0599796	0.325707	0.184152	0.853894	0.99931	1.04245	66.5506	45.9574	67.8513	59.7167	72.843	55.4121	Gpat2
ENSMUSG00000027371.10	290.95	0.113532	0.194117	0.584862	0.55864	0.99931	1.08187	244.019	313.346	281.383	277.328	310.493	319.132	Fahd2a
ENSMUSG00000034800.15	80.3003	0.220278	0.330429	0.666642	0.505001	0.99931	1.16496	68.4796	102.36	51.8863	85.0204	91.9643	82.0919	Zfp661
ENSMUSG00000027374.12	743.824	0.0147699	0.1539	0.0959711	0.923544	0.99931	1.01029	777.388	681.005	761.331	796.56	704.756	741.906	Mrps5
ENSMUSG00000051319.6	298.238	-0.405761	0.288135	-1.40823	0.159063	0.99931	0.754838	436.919	332.147	250.451	338.057	219.439	212.413	Mtln
ENSMUSG00000027381.16	129.11	-0.353358	0.283213	-1.24768	0.21215	0.99931	0.78276	135.03	186.963	112.753	122.47	122.012	95.4319	Bcl2l11
ENSMUSG00000014355.10	515.174	-0.00104384	0.197416	-0.0052875	0.995781	0.99931	0.999277	485.144	445.996	614.653	536.438	459.821	548.99	Anapc1
ENSMUSG00000014361.5	227.259	0.0750813	0.238084	0.315357	0.752491	0.99931	1.05342	186.149	253.81	224.508	199.393	283.177	216.518	Mertk
ENSMUSG00000014353.15	479.462	-0.048848	0.189262	-0.258098	0.796332	0.99931	0.966708	578.701	465.841	418.083	474.697	480.764	458.689	Tmem87b
ENSMUSG00000027387.11	149.684	-0.0793263	0.247074	-0.321063	0.748162	0.99931	0.9465	160.107	155.628	145.681	112.348	152.97	171.367	Zc3h8
ENSMUSG00000074807.3	98.2435	0.12706	0.312476	0.406623	0.684285	0.99931	1.09207	82.9471	102.36	96.7878	91.0933	139.312	76.9612	Gm10762
ENSMUSG00000027394.13	164.463	0.380577	0.323458	1.17659	0.23936	0.99931	1.30186	184.22	87.7368	156.657	148.786	226.724	182.655	Ttl
ENSMUSG00000027395.15	315.596	0.0480202	0.176397	0.272229	0.785446	0.99931	1.03385	281.634	310.212	339.256	317.814	321.42	323.237	Polr1b
ENSMUSG00000037938.4	242.991	0.32419	0.264293	1.22663	0.219961	0.99931	1.25196	177.468	295.59	174.617	290.486	270.43	249.354	Chchd5
ENSMUSG00000027397.14	834.547	0.127206	0.236162	0.53864	0.590135	0.99931	1.09218	705.05	869.013	819.204	1163.97	726.609	723.435	Slc20a1
ENSMUSG00000037902.18	170.091	-0.261041	0.243299	-1.07292	0.283307	0.99931	0.834486	209.297	192.185	154.661	137.652	142.044	184.707	Sirpa
ENSMUSG00000037885.18	460.922	-0.00368495	0.166101	-0.0221851	0.9823	0.99931	0.997449	419.558	477.33	487.93	459.515	487.137	434.061	Stk35
ENSMUSG00000027404.15	1062.67	0.0135678	0.154185	0.0879973	0.929879	0.99931	1.00945	1060.95	1027.77	1084.62	972.674	1194.62	1035.38	Snrpb
ENSMUSG00000027405.16	490.234	-0.0169344	0.219774	-0.0770538	0.938581	0.99931	0.988331	578.701	387.504	512.876	420.041	487.137	555.147	Nop56
ENSMUSG00000027406.12	2741.84	0.172432	0.160014	1.07761	0.28121	0.99931	1.12696	2621.51	2252.96	2859.73	3146.77	2714.31	2855.77	Idh3b
ENSMUSG00000037773.14	325.785	0.40206	0.205169	1.95965	0.0500362	0.99931	1.32139	239.196	324.835	278.39	381.58	403.368	327.342	Pced1a
ENSMUSG00000027411.17	493.142	-0.0748416	0.174359	-0.429238	0.66775	0.99931	0.949446	533.369	462.707	521.856	486.843	527.201	426.878	Vps16
ENSMUSG00000027303.18	263.288	-0.0900673	0.194343	-0.463446	0.643045	0.99931	0.939479	246.912	262.166	305.331	246.964	241.292	277.06	Ptpra
ENSMUSG00000037740.8	548.123	-0.179544	0.197436	-0.909377	0.363151	0.99931	0.882982	579.665	682.049	484.937	570.851	497.153	474.081	Mrps26
ENSMUSG00000027300.10	101.52	-0.0783192	0.305518	-0.256349	0.797682	0.99931	0.94716	100.308	119.071	93.7944	85.0204	132.938	77.9873	Ubox5
ENSMUSG00000079043.3	80.0812	-0.0439247	0.294652	-0.149073	0.881496	0.99931	0.970013	92.5921	84.6034	66.8534	72.8746	93.7853	69.7782	Fastkd5
ENSMUSG00000037703.14	681.502	0.0259235	0.158524	0.16353	0.870101	0.99931	1.01813	600.884	701.895	723.414	688.26	666.513	708.043	Lzts3
ENSMUSG00000068290.11	3221.81	0.119399	0.16278	0.733501	0.463253	0.99931	1.08628	2749.79	3500.07	3016.39	3246.97	3685.85	3131.81	Ddrgk1
ENSMUSG00000074797.11	334.981	-0.0809191	0.22181	-0.364812	0.715252	0.99931	0.945455	418.593	279.922	334.267	367.409	297.746	311.949	Itpa
ENSMUSG00000027309.18	657.916	0.0308212	0.229246	0.134446	0.89305	0.99931	1.02159	701.192	473.152	778.294	612.349	749.372	633.134	Dnaaf9
ENSMUSG00000085566.1	162.272	-0.125204	0.2692	-0.465098	0.641862	0.99931	0.916874	139.853	223.52	144.683	142.713	148.418	174.445	A730017L22Rik
ENSMUSG00000027312.14	1258.92	-0.180415	0.150412	-1.19947	0.230343	0.99931	0.882449	1205.63	1348.43	1458.8	1188.26	1224.67	1127.74	Atrn
ENSMUSG00000027318.17	73.5316	0.0844399	0.312119	0.270538	0.786747	0.99931	1.06028	85.8406	55.3578	72.8403	87.0447	76.4851	63.6213	Adam33
ENSMUSG00000027327.16	163.175	-0.0289881	0.246674	-0.117516	0.906451	0.99931	0.980108	152.391	202.63	139.694	168.016	175.734	140.582	1700037H04Rik
ENSMUSG00000068267.5	2026.2	-0.0712395	0.180105	-0.395544	0.692441	0.99931	0.95182	2025.45	2468.12	1735.2	2098.18	1893.92	1936.34	Cenpb
ENSMUSG00000068264.11	499.62	-0.271402	0.288291	-0.941417	0.346491	0.99931	0.828514	641.393	412.572	585.716	332.996	631.002	394.041	Ap5s1
ENSMUSG00000037523.13	1826.96	0.0262257	0.179144	0.146394	0.88361	0.99931	1.01834	2185.56	1546.88	1698.28	1874.5	1807.42	1849.12	Mavs
ENSMUSG00000037514.17	310.139	-0.127617	0.199148	-0.640815	0.521643	0.99931	0.915342	357.83	307.079	306.328	343.118	262.235	284.243	Pank2
ENSMUSG00000048911.15	84.9521	-0.26883	0.578945	-0.464344	0.642401	0.99931	0.829992	108.024	19.8452	150.67	64.7774	103.801	62.5951	Rnf24
ENSMUSG00000027333.18	51.0073	-0.907252	0.389559	-2.32892	0.0198633	0.787938	0.5332	83.9116	66.8471	48.8928	43.5223	38.2426	24.6276	Smox
ENSMUSG00000079037.9	794.751	-0.0324994	0.195925	-0.165877	0.868254	0.99931	0.977725	638.5	953.616	819.204	768.22	763.941	825.024	Prnp
ENSMUSG00000027340.15	340.545	0.538118	0.325423	1.6536	0.0982095	0.99931	1.45208	230.516	176.518	426.066	435.223	337.809	437.14	Slc23a2
ENSMUSG00000027341.10	359.047	0.223075	0.23199	0.961573	0.336264	0.99931	1.16722	305.747	371.837	316.307	485.831	304.119	370.44	Tmem230
ENSMUSG00000027342.14	531.408	0.0792032	0.170316	0.465037	0.641905	0.99931	1.05643	511.185	483.597	555.782	483.806	584.565	569.513	Pcna
ENSMUSG00000058793.14	2171.01	0.158678	0.17854	0.88875	0.374137	0.99931	1.11626	1908.75	1964.68	2282	1896.76	2520.37	2453.52	Cds2
ENSMUSG00000027346.15	1796.85	0.0697744	0.413775	0.168629	0.866089	0.99931	1.04955	902.773	2748.04	1609.47	2934.22	1214.66	1371.96	Gpcpd1
ENSMUSG00000044991.10	120.273	-0.325714	0.317547	-1.02572	0.305024	0.99931	0.797903	108.989	184.874	107.764	119.433	117.459	83.1181	Shld1
ENSMUSG00000084839.1	107.454	0.451073	0.584354	0.771917	0.440164	0.99931	1.36706	27.9705	155.628	88.8053	195.344	52.8112	124.164	Gm14097
ENSMUSG00000037376.14	185.344	0.0119786	0.203272	0.0589289	0.953009	0.99931	1.00834	178.433	204.719	170.626	195.344	180.286	182.655	Trmt6
ENSMUSG00000027357.16	760.864	0.0253002	0.159673	0.15845	0.874102	0.99931	1.01769	688.654	742.63	831.178	762.147	724.788	815.789	Crls1
ENSMUSG00000027358.6	124.047	-0.514593	0.325693	-1.58	0.114108	0.99931	0.69999	168.788	169.207	99.7813	75.911	99.2486	131.347	Bmp2
ENSMUSG00000027261.2	5349.16	-0.0895964	0.255336	-0.350896	0.725667	0.99931	0.939786	3686.32	7473.3	5386.19	5634.62	4680.16	5234.39	Hao1
ENSMUSG00000034723.11	297.275	-0.142884	0.224731	-0.635799	0.524907	0.99931	0.905707	294.173	286.189	355.221	300.608	222.171	325.289	Tmx4
ENSMUSG00000051177.16	211.451	0.0808077	0.234556	0.344513	0.73046	0.99931	1.05761	197.723	199.497	219.519	164.98	245.845	241.145	Plcb1
ENSMUSG00000027274.16	164.733	-0.386262	0.253872	-1.52148	0.128139	0.99931	0.765109	172.646	233.965	153.663	136.64	161.165	130.321	Mkks
ENSMUSG00000027281.16	51.3011	-0.258678	0.357689	-0.723194	0.469561	0.99931	0.835853	72.3376	55.3578	39.9125	46.5588	46.4374	47.2029	Slx4ip
ENSMUSG00000027276.7	109.63	-0.56441	0.28839	-1.95711	0.050335	0.99931	0.676232	169.752	112.805	109.759	76.9232	91.0537	97.4842	Jag1
ENSMUSG00000062098.11	79.7836	-0.0451366	0.305057	-0.147961	0.882373	0.99931	0.969198	82.9471	74.1585	85.8119	65.7896	67.3798	102.615	Btbd3
ENSMUSG00000039033.11	130.2	0.00286199	0.246709	0.0116007	0.990744	0.99931	1.00199	137.924	109.671	142.687	116.397	149.328	125.19	Tasp1
ENSMUSG00000045624.15	202.448	-0.109148	0.216148	-0.50497	0.61358	0.99931	0.927135	219.906	188.008	222.512	167.004	221.261	195.995	Esf1
ENSMUSG00000027384.6	97.9175	-0.463244	0.273652	-1.69282	0.0904889	0.99931	0.725353	135.03	111.76	93.7944	81.9839	91.0537	73.8828	Ndufaf5
ENSMUSG00000068205.14	67.6422	-0.440989	0.421287	-1.04677	0.295207	0.99931	0.736629	64.6216	123.249	45.8994	48.5831	53.7217	69.7782	Macrod2
ENSMUSG00000038844.10	172.343	-0.0668824	0.284362	-0.235202	0.814052	0.99931	0.954699	213.155	118.027	197.567	153.846	157.523	193.942	Kif16b
ENSMUSG00000008333.12	239.9	-0.0131307	0.214848	-0.0611163	0.951267	0.99931	0.99094	281.634	207.853	233.488	217.612	265.877	232.936	Snrpb2
ENSMUSG00000015932.8	2568.82	-0.026171	0.136375	-0.191905	0.847817	0.99931	0.982023	2594.51	2725.06	2456.61	2522.27	2399.27	2715.19	Dstn
ENSMUSG00000027422.15	5791.85	-0.00996845	0.163839	-0.0608428	0.951484	0.99931	0.993114	6426.47	4870.44	6138.54	5659.93	6112.44	5543.26	Rrbp1
ENSMUSG00000027423.15	581.376	0.15694	0.172019	0.912343	0.361588	0.99931	1.11492	537.227	618.336	493.917	571.863	609.149	657.762	Snx5
ENSMUSG00000027424.11	137.102	-0.151109	0.235786	-0.640872	0.521606	0.99931	0.900558	131.172	139.961	161.646	148.786	122.012	119.033	Mgme1
ENSMUSG00000027425.18	341.584	-0.0475363	0.166889	-0.284838	0.775768	0.99931	0.967587	368.439	325.88	347.239	332.996	341.451	333.499	Kat14
ENSMUSG00000027427.13	183.734	0.0537232	0.255679	0.21012	0.833574	0.99931	1.03794	202.545	199.497	138.696	193.32	153.881	214.465	Polr3f
ENSMUSG00000027428.9	280.319	-0.0733617	0.177628	-0.413008	0.679601	0.99931	0.950421	264.273	298.723	299.344	278.341	263.145	278.086	Rbbp9
ENSMUSG00000027429.16	903.548	-0.320744	0.21138	-1.51738	0.12917	0.99931	0.800657	1222.02	881.546	907.012	933.2	801.273	676.232	Sec23b
ENSMUSG00000074754.4	203.728	0.221194	0.197676	1.11897	0.263152	0.99931	1.1657	175.539	198.452	190.582	199.393	228.545	229.857	Smim26
ENSMUSG00000027430.12	169.596	0.191629	0.239765	0.799237	0.424153	0.99931	1.14205	156.249	189.052	129.716	189.272	159.344	193.942	Dtd1
ENSMUSG00000001768.16	157.684	0.362805	0.319737	1.1347	0.256502	0.99931	1.28592	87.7696	175.474	150.67	183.199	136.581	212.413	Rin2
ENSMUSG00000002728.14	266.836	0.162504	0.208716	0.778593	0.436219	0.99931	1.11923	278.741	212.031	264.42	317.814	262.235	265.773	Naa20
ENSMUSG00000001767.5	226.634	-0.197463	0.186721	-1.05753	0.29027	0.99931	0.872083	242.09	233.965	250.451	206.478	226.724	200.099	Crnkl1
ENSMUSG00000037110.20	722.995	-0.0194292	0.181433	-0.107087	0.91472	0.99931	0.986623	676.115	750.986	756.342	644.738	660.14	849.652	Ralgapa2
ENSMUSG00000074749.10	204.35	0.186132	0.253199	0.735123	0.462264	0.99931	1.13771	173.61	248.588	151.668	212.551	238.561	201.125	Kiz
ENSMUSG00000027433.5	473.697	0.280137	0.209574	1.3367	0.181321	0.99931	1.21431	430.167	335.28	517.865	544.535	497.153	517.179	Xrn2
ENSMUSG00000086141.7	281.15	0.510439	0.269214	1.89603	0.0579558	0.99931	1.42448	162.036	296.634	237.479	277.328	377.873	335.551	9030622O22Rik
ENSMUSG00000037025.11	835.305	-0.165497	0.282649	-0.585523	0.558196	0.99931	0.891621	1004.05	954.66	690.486	651.823	588.207	1122.61	Foxa2
ENSMUSG00000036992.10	153.34	0.117291	0.248063	0.472827	0.636337	0.99931	1.0847	173.61	114.893	152.665	143.725	164.807	170.341	Nxt1
ENSMUSG00000027439.9	750.492	0.303383	0.21229	1.4291	0.152975	0.99931	1.23404	525.653	767.697	722.416	963.564	769.404	754.22	Gzf1
ENSMUSG00000027438.14	64.1188	-0.40374	0.371368	-1.08717	0.276962	0.99931	0.755896	68.4796	60.5802	89.8031	72.8746	35.511	57.4644	Napb
ENSMUSG00000027447.6	2613.97	0.0645537	0.182302	0.354103	0.723261	0.99931	1.04576	2310.94	3077.06	2279	2578.95	2939.21	2498.67	Cst3
ENSMUSG00000068134.13	113.118	-0.386858	0.235241	-1.64452	0.100069	0.99931	0.764793	128.279	134.739	121.733	92.1054	107.443	94.4057	Zfp120
ENSMUSG00000033096.7	538.874	-0.00629522	0.152934	-0.0411629	0.967166	0.99931	0.995646	538.192	539.999	541.812	576.924	509.901	526.415	Apmap
ENSMUSG00000033068.16	128.087	0.109222	0.247342	0.441583	0.658791	0.99931	1.07865	127.314	129.516	112.753	158.907	113.817	126.216	Entpd6
ENSMUSG00000033059.7	80.8806	-0.274466	0.452327	-0.606785	0.543994	0.99931	0.826757	127.314	33.4236	104.77	76.9232	71.0219	71.8305	Pygb
ENSMUSG00000032046.15	503.211	-0.130851	0.197015	-0.664168	0.506583	0.99931	0.913293	445.599	624.603	507.887	505.062	434.326	501.787	Abhd12
ENSMUSG00000027454.10	72.9869	-0.156976	0.339013	-0.463039	0.643336	0.99931	0.896903	79.0891	87.7368	63.86	88.0568	47.3479	71.8305	Gins1
ENSMUSG00000027455.16	1126.33	-0.148808	0.168608	-0.882572	0.377468	0.99931	0.901995	1356.09	1174	1022.76	1106.28	1015.25	1083.61	Nsfl1c
ENSMUSG00000032966.14	1074.32	-0.320666	0.188526	-1.70091	0.0889601	0.99931	0.8007	1400.46	1175.05	1003.8	994.941	848.621	1023.07	Fkbp1a
ENSMUSG00000032869.15	584.475	-0.0184734	0.187816	-0.098359	0.921647	0.99931	0.987277	571.949	587.001	605.672	692.309	556.338	493.578	Psmf1
ENSMUSG00000027459.16	73.1126	-0.00151886	0.339813	-0.00446968	0.996434	0.99931	0.998948	78.1246	78.3365	62.8622	101.215	55.5428	62.5951	Fam110a
ENSMUSG00000032802.8	620.909	-0.532856	0.327628	-1.62641	0.103863	0.99931	0.691185	1134.25	507.62	560.771	641.701	463.463	417.643	Srxn1
ENSMUSG00000074698.10	1618.2	-0.0821643	0.207836	-0.395333	0.692597	0.99931	0.944639	1455.43	2102.55	1434.85	1692.31	1382.2	1641.84	Csnk2a1
ENSMUSG00000027465.13	756.809	0.098305	0.1803	0.545231	0.585595	0.99931	1.07052	624.997	757.252	811.222	789.475	854.995	702.912	Tbc1d20
ENSMUSG00000027466.15	1277.87	0.010598	0.155798	0.0680236	0.945767	0.99931	1.00737	1271.21	1409.01	1139.5	1344.13	1296.61	1206.75	Rbck1
ENSMUSG00000032715.9	123.016	-0.105381	0.322501	-0.326763	0.743847	0.99931	0.929559	87.7696	143.095	151.668	155.871	100.159	99.5365	Trib3
ENSMUSG00000051817.8	125.495	0.693257	0.32255	2.1493	0.0316105	0.873105	1.61693	68.4796	86.6924	132.709	123.482	186.66	154.949	Sox12
ENSMUSG00000019188.16	3700.9	-0.0894215	0.149686	-0.597393	0.550245	0.99931	0.9399	3946.74	3519.92	3980.27	3419.03	3997.26	3342.17	H13
ENSMUSG00000042814.8	70.9732	0.283152	0.358616	0.789567	0.42978	0.99931	1.21685	65.5861	65.8026	60.8666	89.069	98.338	46.1767	Mcts2
ENSMUSG00000042745.9	193.631	-0.274453	0.39585	-0.693326	0.488105	0.99931	0.826764	210.261	326.924	98.7834	182.187	138.402	205.23	Id1
ENSMUSG00000007659.18	712.241	-0.235058	0.228867	-1.02705	0.304398	0.99931	0.849651	729.163	979.728	601.681	745.953	639.197	577.722	Bcl2l1
ENSMUSG00000027472.14	399.978	-0.0701272	0.184571	-0.379947	0.703985	0.99931	0.952554	375.191	462.707	391.143	418.017	350.557	402.251	Pdrg1
ENSMUSG00000027474.13	79.8074	0.162102	0.362403	0.447298	0.65466	0.99931	1.11892	81.9826	52.2243	91.7988	98.1783	99.2486	55.4121	Ccm2l
ENSMUSG00000068040.10	779.865	-0.149755	0.146005	-1.02568	0.30504	0.99931	0.901404	839.116	804.254	817.209	765.183	683.814	769.612	Tm9sf4
ENSMUSG00000051413.17	101.282	-0.259093	0.285808	-0.906528	0.364657	0.99931	0.835613	114.776	102.36	113.751	73.8868	82.8589	120.059	Plagl2
ENSMUSG00000046020.13	257.695	0.142124	0.187056	0.759796	0.447377	0.99931	1.10353	269.096	240.232	225.506	281.377	254.95	275.008	Pofut1
ENSMUSG00000027475.9	148.522	-0.0949096	0.281163	-0.337561	0.735694	0.99931	0.936331	158.178	166.073	135.703	179.15	100.159	151.87	Kif3b
ENSMUSG00000042548.14	371.1	0.0141688	0.208946	0.0678109	0.945936	0.99931	1.00987	313.463	367.659	427.064	347.167	431.595	339.655	Asxl1
ENSMUSG00000056941.17	375.047	-0.174695	0.166921	-1.04658	0.295295	0.99931	0.885955	422.451	384.371	386.153	375.507	335.988	345.812	Commd7
ENSMUSG00000027479.14	517.059	-0.0387381	0.170436	-0.227289	0.820199	0.99931	0.973506	597.991	489.864	483.939	521.256	504.438	504.865	Mapre1
ENSMUSG00000027487.11	157.024	-0.337679	0.453115	-0.745241	0.456126	0.99931	0.791313	106.095	237.098	182.6	177.126	55.5428	183.681	Cdk5rap1
ENSMUSG00000027488.12	516.717	0.232887	0.192133	1.21211	0.22547	0.99931	1.17518	439.812	552.533	433.051	509.11	532.664	633.134	Snta1
ENSMUSG00000038533.15	186.494	0.0921217	0.264192	0.348692	0.72732	0.99931	1.06594	134.066	189.052	218.521	171.053	178.465	227.805	Cbfa2t2
ENSMUSG00000027490.17	60.6652	-0.745127	0.385324	-1.93377	0.0531415	0.99931	0.596615	59.7991	107.582	60.8666	37.4495	58.2744	40.0198	E2f1
ENSMUSG00000000876.11	1482.38	0.154675	0.182626	0.846947	0.397025	0.99931	1.11317	1306.9	1297.25	1604.48	1733.81	1320.28	1631.58	Pxmp4
ENSMUSG00000038467.15	1117.11	-0.128007	0.143261	-0.893522	0.371578	0.99931	0.915095	1191.16	1224.14	1084.62	1126.52	1048.03	1028.2	Chmp4b
ENSMUSG00000027593.15	1142.6	-0.170117	0.161371	-1.05419	0.291794	0.99931	0.888771	1186.34	1232.49	1211.34	1012.15	1237.42	975.868	Raly
ENSMUSG00000074656.12	1254.24	-0.0625846	0.206889	-0.302503	0.762269	0.99931	0.957547	1564.42	1000.62	1279.2	1175.1	1355.79	1150.31	Eif2s2
ENSMUSG00000027597.15	26174.4	0.551414	0.32759	1.68324	0.0923279	0.99931	1.46552	11046.4	32408.3	20242.6	34005.1	28287.7	31056.4	Ahcy
ENSMUSG00000027598.16	873.735	0.175651	0.198966	0.882819	0.377334	0.99931	1.12947	632.713	926.459	903.02	886.641	983.38	910.194	Itch
ENSMUSG00000047459.14	1185.96	-0.145807	0.207237	-0.703576	0.481697	0.99931	0.903874	1020.44	1591.8	1125.53	1170.04	1101.75	1106.19	Dynlrb1
ENSMUSG00000027602.9	619.71	0.120256	0.194999	0.616702	0.537431	0.99931	1.08693	476.463	700.85	604.674	664.981	647.392	623.899	Map1lc3a
ENSMUSG00000038383.16	243.33	0.202397	0.218869	0.924739	0.355102	0.99931	1.15061	250.77	228.742	199.563	224.697	306.851	249.354	Pigu
ENSMUSG00000038375.15	3602.61	0.186351	0.246298	0.756606	0.449286	0.99931	1.13788	2278.15	4377.44	3455.43	4287.46	3537.44	3679.77	Trp53inp2
ENSMUSG00000038369.14	376.407	0.0674665	0.265935	0.253696	0.799731	0.99931	1.04787	320.214	301.857	480.946	303.644	476.211	375.571	Ncoa6
ENSMUSG00000027605.18	8281.9	-0.625995	0.765494	-0.817767	0.41349	0.99931	0.647973	19751	2139.11	8262.89	4979.76	7988.14	6570.43	Acss2
ENSMUSG00000027610.17	1094.13	0.0399402	0.18808	0.212357	0.831828	0.99931	1.02807	1119.79	1054.93	1062.67	969.637	1360.34	997.417	Gss
ENSMUSG00000038324.13	1985.5	0.109536	0.142044	0.771145	0.440621	0.99931	1.07888	1886.56	1747.43	2096.4	2057.7	2086.95	2037.93	Trpc4ap
ENSMUSG00000038312.10	1545.46	-0.274553	0.148806	-1.84505	0.0650306	0.99931	0.826706	1832.55	1606.42	1637.41	1307.69	1518.78	1369.91	Edem2
ENSMUSG00000074649.6	144.164	0.144556	0.239182	0.604377	0.545593	0.99931	1.10539	129.243	141.006	140.692	176.114	154.791	123.138	BC029722
ENSMUSG00000027613.15	921.355	0.018184	0.186896	0.0972953	0.922492	0.99931	1.01268	1010.8	979.728	756.342	838.058	1028.91	914.299	Eif6
ENSMUSG00000005882.18	626.111	0.179967	0.159467	1.12855	0.259086	0.99931	1.13286	541.085	647.581	572.744	672.066	634.644	688.546	Uqcc1
ENSMUSG00000038241.16	264.704	0.33443	0.233342	1.43322	0.151795	0.99931	1.26088	210.261	262.166	230.495	269.231	368.768	247.302	Cep250
ENSMUSG00000005881.13	1530.33	-0.0407585	0.145683	-0.279774	0.779651	0.99931	0.972144	1476.65	1708.78	1470.78	1457.49	1583.42	1484.84	Ergic3
ENSMUSG00000089824.10	120.949	0.210776	0.364693	0.577956	0.563294	0.99931	1.15731	95.4856	166.073	74.8359	157.895	92.8748	138.53	Rbm12
ENSMUSG00000027618.17	574.379	0.127986	0.203645	0.628474	0.529694	0.99931	1.09277	469.712	614.158	562.766	679.151	493.511	626.977	Nfs1
ENSMUSG00000067847.13	889.967	-0.225271	0.252458	-0.892309	0.372228	0.99931	0.855434	895.057	1278.45	704.456	964.576	718.414	778.847	Romo1
ENSMUSG00000027620.16	1968.78	-0.233474	0.131846	-1.77081	0.0765925	0.99931	0.850584	2079.46	2084.79	2219.14	1852.23	1867.51	1709.56	Rbm39
ENSMUSG00000038116.16	123.964	-0.0100581	0.251688	-0.0399624	0.968123	0.99931	0.993053	129.243	116.982	126.722	114.373	105.622	150.844	Phf20
ENSMUSG00000046229.10	283.325	-0.358523	0.242462	-1.47868	0.139226	0.99931	0.779963	323.108	361.392	270.407	315.79	207.603	221.648	Scand1
ENSMUSG00000102869.2	1378.57	-0.0561791	0.162838	-0.344999	0.730095	0.99931	0.961808	1442.89	1208.47	1564.57	1322.88	1309.35	1423.27	Norad
ENSMUSG00000027628.10	314.312	0.115833	0.235285	0.492308	0.622502	0.99931	1.0836	269.096	391.682	244.464	325.911	306.851	347.865	Aar2
ENSMUSG00000061689.15	478.323	-0.088748	0.163924	-0.541396	0.588235	0.99931	0.940338	488.037	503.442	487.93	464.576	506.259	419.695	Dlgap4
ENSMUSG00000027637.3	509.401	0.0858217	0.205815	0.416984	0.67669	0.99931	1.06129	588.346	471.063	423.073	478.746	490.78	604.402	Rab5if
ENSMUSG00000027634.14	332.083	0.210843	0.223085	0.945125	0.344595	0.99931	1.15736	268.131	293.501	362.206	294.535	417.026	357.1	Ndrg3
ENSMUSG00000027639.16	412.174	0.0273064	0.165582	0.164912	0.869013	0.99931	1.01911	427.274	412.572	385.156	411.944	446.163	389.937	Samhd1
ENSMUSG00000027642.15	3393.26	-0.229264	0.141506	-1.62017	0.105196	0.99931	0.85307	3921.66	3559.61	3505.32	3395.75	2926.47	3050.74	Rpn2
ENSMUSG00000063019.5	165.169	-0.255795	0.203751	-1.25543	0.209323	0.99931	0.837525	166.859	186.963	185.593	146.761	152.97	151.87	Manbal
ENSMUSG00000067787.10	543.693	0.039082	0.199977	0.195433	0.845054	0.99931	1.02746	550.73	517.021	540.814	644.738	435.237	573.617	Blcap
ENSMUSG00000027649.15	241.838	-0.289404	0.221919	-1.3041	0.192201	0.99931	0.81824	231.48	313.346	253.444	242.915	223.082	186.759	Ctnnbl1
ENSMUSG00000027650.12	221.725	0.0864362	0.261297	0.330797	0.740798	0.99931	1.06174	273.918	181.741	189.584	182.187	265.877	237.04	Tti1
ENSMUSG00000027651.16	446.461	-0.0841428	0.184429	-0.456234	0.648222	0.99931	0.943345	436.919	478.375	462.985	393.725	398.815	507.944	Rprd1b
ENSMUSG00000037820.15	800.014	-0.257197	0.185264	-1.38827	0.165055	0.99931	0.836712	970.288	854.39	788.272	807.694	611.881	767.56	Tgm2
ENSMUSG00000016024.9	913.749	0.363672	0.271294	1.34051	0.18008	0.99931	1.2867	489.002	980.773	927.966	1147.78	940.585	996.391	Lbp
ENSMUSG00000085385.7	329.023	0.374493	0.261319	1.43309	0.151833	0.99931	1.29638	380.978	282.011	196.569	367.409	378.784	368.388	Snhg17
ENSMUSG00000044349.15	315.745	-0.334633	0.327863	-1.02065	0.30742	0.99931	0.792986	494.789	195.319	366.197	263.158	247.666	327.342	Snhg11
ENSMUSG00000027652.15	311.721	-0.0846227	0.233448	-0.36249	0.716986	0.99931	0.943031	323.108	267.388	372.184	238.867	349.646	319.132	Ralgapb
ENSMUSG00000037761.16	162.821	-0.0659133	0.21256	-0.310093	0.756491	0.99931	0.95534	159.143	158.762	181.602	151.822	151.149	174.445	Actr5
ENSMUSG00000027655.14	129.78	0.0183187	0.374012	0.048979	0.960936	0.99931	1.01278	157.214	89.8258	139.694	194.332	116.549	81.0658	Dhx35
ENSMUSG00000074623.4	51.123	-0.178717	0.748725	-0.238695	0.811342	0.99931	0.883488	10.6095	125.338	26.9409	65.7896	23.674	54.3859	Gm826
ENSMUSG00000074622.4	1385.6	-0.404382	0.988833	-0.408949	0.682577	0.99931	0.75556	429.203	3635.86	670.53	1740.89	547.233	1289.87	Mafb
ENSMUSG00000070544.6	726.984	-0.0663916	0.17752	-0.373994	0.708408	0.99931	0.955024	809.216	730.096	691.484	657.896	649.213	823.998	Top1
ENSMUSG00000016933.17	913.516	0.18995	0.167153	1.13638	0.255796	0.99931	1.14072	736.879	906.614	916.99	930.163	939.674	1050.78	Plcg1
ENSMUSG00000035877.17	1218.5	0.181171	0.256134	0.70733	0.479362	0.99931	1.1338	821.755	1147.89	1456.81	1000	1397.67	1486.89	Zhx3
ENSMUSG00000027412.12	106.684	-0.484599	0.366231	-1.32321	0.185766	0.99931	0.714696	186.149	74.1585	112.753	96.154	76.4851	94.4057	Lpin3
ENSMUSG00000057133.14	284.689	0.0923079	0.241912	0.381576	0.702776	0.99931	1.06607	244.019	224.565	358.215	265.183	319.599	296.557	Chd6
ENSMUSG00000016921.14	2554.5	-0.0123796	0.135045	-0.0916696	0.926961	0.99931	0.991456	2415.11	2632.11	2649.19	2424.09	2498.51	2708.01	Srsf6
ENSMUSG00000017868.16	810.7	-0.610232	0.233458	-2.61389	0.00895187	0.539478	0.655091	1155.47	885.724	898.031	664.981	784.883	475.107	Sgk2
ENSMUSG00000017858.12	391.847	-0.0431708	0.238585	-0.180945	0.85641	0.99931	0.97052	350.114	485.686	357.217	456.478	301.388	400.198	Ift52
ENSMUSG00000035399.12	212.244	0.000366315	0.217652	0.00168303	0.998657	0.999597	1.00025	203.51	180.696	252.447	200.405	223.992	212.413	Oser1
ENSMUSG00000048486.6	763.935	0.459252	0.230003	1.99672	0.0458552	0.989045	1.37483	669.364	536.866	723.414	1045.55	659.229	949.188	Fitm2
ENSMUSG00000046840.16	73.356	0.416307	0.676179	0.615676	0.538108	0.99931	1.33451	15.432	148.317	24.9453	76.9232	88.3221	86.1965	Hnf4aos
ENSMUSG00000017950.16	8471.7	0.146729	0.135521	1.0827	0.27894	0.99931	1.10706	7384.22	8694.3	8045.36	8991.92	8542.66	9171.72	Hnf4a
ENSMUSG00000017679.16	263.462	-0.258598	0.219149	-1.18001	0.237996	0.99931	0.8359	252.699	354.081	254.442	225.709	240.382	253.459	Ttpal
ENSMUSG00000017707.9	2221.51	-0.0974019	0.154286	-0.631308	0.527839	0.99931	0.934715	2084.29	2470.21	2334.88	2034.42	2028.68	2376.56	Serinc3
ENSMUSG00000035268.14	385.773	-0.189169	0.202153	-0.935769	0.349392	0.99931	0.877111	430.167	460.618	342.25	407.895	335.078	338.629	Pkig
ENSMUSG00000018326.9	1652.17	-0.0930423	0.142854	-0.651311	0.514846	0.99931	0.937544	1801.69	1764.14	1550.6	1533.4	1664.46	1598.74	Ywhab
ENSMUSG00000018322.10	307.598	0.0275082	0.188223	0.146147	0.883806	0.99931	1.01925	291.279	322.746	300.342	281.377	353.288	296.557	Tomm34
ENSMUSG00000018209.15	268.246	-0.139625	0.224142	-0.622931	0.53333	0.99931	0.907755	229.551	349.903	264.42	266.195	253.129	246.276	Stk4
ENSMUSG00000017009.3	7001.24	-0.00748291	0.304932	-0.0245396	0.980422	0.99931	0.994827	4315.18	10897.1	5846.18	6931.18	6953.77	7064.01	Sdc4
ENSMUSG00000045503.16	329.298	-0.215067	0.283794	-0.75783	0.448553	0.99931	0.861506	335.646	475.241	250.451	362.349	242.203	309.897	Sys1
ENSMUSG00000017721.15	1097.93	-0.237999	0.172047	-1.38334	0.166562	0.99931	0.84792	1189.23	1357.83	1017.77	1064.78	945.138	1012.81	Pigt
ENSMUSG00000017723.11	114.372	0.381734	0.331597	1.1512	0.24965	0.99931	1.30291	57.8701	129.516	110.757	126.518	122.012	139.556	Wfdc2
ENSMUSG00000017299.13	113.305	-0.00912822	0.232601	-0.0392441	0.968696	0.99931	0.993693	122.492	110.716	107.764	117.409	114.728	106.72	Dnttip1
ENSMUSG00000050373.13	246.102	0.370102	0.261608	1.41472	0.157152	0.99931	1.29244	162.036	257.988	224.508	229.757	339.63	262.694	Snx21
ENSMUSG00000017307.16	240.429	0.185439	0.254164	0.729601	0.465634	0.99931	1.13716	176.504	286.189	212.534	296.559	252.219	218.57	Acot8
ENSMUSG00000017764.2	57.0567	0.675759	0.34883	1.93721	0.0527192	0.99931	1.59744	48.225	34.468	48.8928	71.8625	53.7217	85.1704	Zswim1
ENSMUSG00000017760.16	2689.14	0.0221789	0.169538	0.13082	0.895918	0.99931	1.01549	2680.35	2548.55	2776.91	2633.61	3173.22	2322.18	Ctsa
ENSMUSG00000017754.13	681.213	0.375903	0.873398	0.430392	0.666911	0.99931	1.29765	891.199	103.404	784.281	534.414	1173.68	600.297	Pltp
ENSMUSG00000039849.6	424.265	0.165102	0.173625	0.95091	0.34165	0.99931	1.12125	431.132	371.837	397.129	459.515	481.674	404.303	Pcif1
ENSMUSG00000039834.17	124.823	-0.164814	0.367757	-0.44816	0.654038	0.99931	0.892043	192.9	71.0251	131.711	103.239	115.638	134.426	Zfp335
ENSMUSG00000039804.15	261.474	0.0659816	0.193615	0.340787	0.733264	0.99931	1.0468	229.551	246.499	290.363	274.292	253.129	275.008	Ncoa5
ENSMUSG00000017664.16	452.135	-0.287846	0.172763	-1.66613	0.0956868	0.99931	0.819124	546.872	501.353	443.029	427.126	410.652	383.78	Slc35c2
ENSMUSG00000017670.16	168.615	-0.000648022	0.31489	-0.00205793	0.998358	0.999583	0.999551	214.119	124.294	167.633	121.458	223.082	161.105	Elmo2
ENSMUSG00000018459.15	358.44	-0.467207	0.246615	-1.89448	0.0581615	0.99931	0.723364	369.404	548.355	330.276	340.081	281.356	281.165	Slc13a3
ENSMUSG00000039725.6	162.312	-0.112922	0.295425	-0.382237	0.702286	0.99931	0.924713	150.462	229.787	125.724	167.004	127.475	173.419	Trp53rka
ENSMUSG00000039671.18	553.916	-0.0679581	0.159187	-0.426907	0.669447	0.99931	0.953987	564.233	544.177	592.701	532.389	588.207	501.787	Zmynd8
ENSMUSG00000027678.17	447.538	0.0184023	0.19185	0.0959201	0.923584	0.99931	1.01284	454.28	393.771	485.935	383.604	468.927	498.709	Ncoa3
ENSMUSG00000006800.14	183.3	0.23919	0.337966	0.707732	0.479111	0.99931	1.18033	111.882	233.965	158.652	267.207	155.702	172.393	Sulf2
ENSMUSG00000039621.13	123.71	-0.164	0.287945	-0.569553	0.568981	0.99931	0.892547	122.492	169.207	100.779	116.397	133.849	99.5365	Prex1
ENSMUSG00000042854.9	55.2613	0.608954	0.40162	1.51625	0.129457	0.99931	1.52515	36.651	65.8026	28.9366	77.9353	55.5428	66.6997	Trp53rkb
ENSMUSG00000074582.10	992.685	0.176001	0.138051	1.2749	0.202346	0.99931	1.12975	926.885	886.769	982.845	1072.88	1038.01	1048.72	Arfgef2
ENSMUSG00000002718.14	440.95	0.0431638	0.210856	0.204707	0.837801	0.99931	1.03037	465.854	331.102	505.891	440.284	447.984	454.584	Cse1l
ENSMUSG00000039536.16	1357.3	0.0100983	0.155544	0.0649221	0.948236	0.99931	1.00702	1294.36	1295.16	1467.78	1368.42	1230.14	1487.92	Stau1
ENSMUSG00000017999.16	473.664	0.0257487	0.172851	0.148965	0.881582	0.99931	1.01801	489.002	405.261	513.873	476.721	478.943	478.186	Ddx27
ENSMUSG00000039501.14	626.747	0.0372261	0.179625	0.207243	0.83582	0.99931	1.02614	665.506	672.649	517.865	675.102	630.092	599.271	Znfx1
ENSMUSG00000074578.14	100.174	0.259203	0.240656	1.07707	0.281448	0.99931	1.19682	85.8406	94.0038	93.7944	113.36	108.354	105.693	Zfas1
ENSMUSG00000017929.13	914.116	0.578143	0.214221	2.69881	0.00695875	0.46709	1.49293	637.535	664.293	898.031	1145.75	900.521	1238.56	B4galt5
ENSMUSG00000039463.14	782.477	-0.155558	0.144094	-1.07956	0.28034	0.99931	0.897785	786.068	814.699	873.086	767.208	729.34	724.461	Slc9a8
ENSMUSG00000047030.15	198.431	0.150912	0.241637	0.62454	0.532273	0.99931	1.11027	163.965	177.563	222.512	189.272	184.839	252.433	Spata2
ENSMUSG00000006418.17	1106.17	0.00787933	0.153808	0.0512285	0.959143	0.99931	1.00548	1027.19	1072.69	1209.35	1156.88	1021.62	1149.29	Rnf114
ENSMUSG00000090213.1	318.842	0.186436	0.233041	0.800013	0.423703	0.99931	1.13795	289.35	379.148	226.503	336.033	342.362	339.655	Peds1
ENSMUSG00000056501.3	2754.85	0.101176	0.21453	0.471616	0.637201	0.99931	1.07265	2294.55	3486.49	2194.19	2681.18	2965.62	2907.08	Cebpb
ENSMUSG00000027540.13	383.565	0.289785	0.224141	1.29287	0.196057	0.99931	1.22246	389.658	272.611	373.182	351.215	473.479	441.244	Ptpn1
ENSMUSG00000044641.7	115.95	0.414902	0.309277	1.34152	0.179752	0.99931	1.33321	117.669	80.4254	99.7813	117.409	102.891	177.524	Pard6b
ENSMUSG00000078919.10	122.866	0.237912	0.284282	0.836888	0.402655	0.99931	1.17928	106.095	134.739	97.7856	120.446	169.36	108.772	Dpm1
ENSMUSG00000074576.4	167.073	-0.00900545	0.265715	-0.0338914	0.972964	0.99931	0.993777	158.178	181.741	162.643	154.859	127.475	217.544	Mocs3
ENSMUSG00000027546.15	1168.03	-0.104619	0.197339	-0.530149	0.596009	0.99931	0.93005	1431.32	1006.88	1192.39	1265.18	981.559	1130.82	Atp9a
ENSMUSG00000027551.15	187.879	0.0952524	0.195379	0.487527	0.625885	0.99931	1.06825	178.433	191.141	175.615	186.235	203.96	191.89	Zfp64
ENSMUSG00000047907.11	248.034	-0.241278	0.217818	-1.1077	0.267989	0.99931	0.845996	245.948	310.212	250.451	213.563	265.877	202.151	Tshz2
ENSMUSG00000052056.14	244.541	0.0141342	0.232475	0.0607986	0.95152	0.99931	1.00985	288.386	186.963	254.442	224.697	244.935	267.825	Zfp217
ENSMUSG00000052033.13	88.8078	-0.0837717	0.32657	-0.25652	0.79755	0.99931	0.943588	93.5566	107.582	72.8403	104.251	59.1849	95.4319	Pfdn4
ENSMUSG00000027495.4	1279.41	-0.0887861	0.241318	-0.367922	0.712931	0.99931	0.940314	1001.15	1734.89	1220.32	1428.14	1054.4	1237.54	Fam210b
ENSMUSG00000027498.14	414.722	-0.0472238	0.184552	-0.255883	0.798041	0.99931	0.967797	473.57	389.593	401.121	372.47	396.994	454.584	Cstf1
ENSMUSG00000027502.11	1254.85	0.149859	0.157467	0.951684	0.341257	0.99931	1.10946	1136.18	1277.41	1155.47	1447.37	1174.59	1338.1	Rtf2
ENSMUSG00000008999.7	61.6456	-1.19845	0.448374	-2.67287	0.00752058	0.485952	0.435745	50.154	135.783	71.8425	26.3158	43.7058	42.0721	Bmp7
ENSMUSG00000027509.11	412.169	0.0954346	0.175818	0.542802	0.587266	0.99931	1.06839	428.238	360.348	407.108	402.835	467.106	407.381	Rae1
ENSMUSG00000070495.11	59.1993	-0.195106	0.565615	-0.344944	0.730137	0.99931	0.873509	52.083	105.493	31.93	69.8382	20.9424	74.9089	Ctcfl
ENSMUSG00000087382.7	289.86	-0.125392	0.443699	-0.282606	0.777479	0.99931	0.916755	140.817	542.088	224.508	355.264	191.213	285.27	Ctcflos
ENSMUSG00000027513.11	42015.7	-0.0748905	0.479844	-0.156073	0.875976	0.99931	0.949414	11503.6	76496.1	41318.4	47559.8	44236.6	30979.4	Pck1
ENSMUSG00000027514.14	93.099	-0.0291346	0.332339	-0.0876651	0.930143	0.99931	0.980008	84.8761	126.383	70.8447	114.373	72.843	89.275	Zbp1
ENSMUSG00000055897.13	373.461	0.279977	0.178092	1.5721	0.115928	0.99931	1.21418	334.682	379.148	298.346	412.956	413.384	402.251	Ppp4r1l-ps
ENSMUSG00000027519.10	520.524	0.0396783	0.198521	0.199869	0.841583	0.99931	1.02788	408.948	574.467	556.779	518.219	496.243	568.487	Rab22a
ENSMUSG00000054455.5	1532.54	-0.00738073	0.144472	-0.0510876	0.959256	0.99931	0.994897	1470.86	1686.85	1451.82	1601.22	1499.65	1484.84	Vapb
ENSMUSG00000027522.15	747.668	-0.0675476	0.157411	-0.429117	0.667838	0.99931	0.954259	733.985	784.409	777.296	648.786	765.762	775.769	Stx16
ENSMUSG00000039263.16	1350.88	0.103422	0.150805	0.685802	0.492838	0.99931	1.07432	1152.58	1386.03	1369	1356.28	1390.39	1450.98	Npepl1
ENSMUSG00000027523.20	68.0618	0.166514	0.447461	0.37213	0.709796	0.99931	1.12234	109.953	33.4236	48.8928	69.8382	76.4851	69.7782	Gnas
ENSMUSG00000016253.12	704.974	0.03784	0.145822	0.259494	0.795254	0.99931	1.02658	721.447	665.338	700.464	713.564	746.641	682.389	Nelfcd
ENSMUSG00000016256.10	4189.23	-0.0843924	0.156794	-0.538238	0.590413	0.99931	0.943182	4403.91	4653.19	3878.5	4079.97	4469.83	3650.01	Ctsz
ENSMUSG00000016252.7	3459.79	-0.0590278	0.233598	-0.25269	0.800508	0.99931	0.959911	2867.46	4788.97	2935.56	3659.92	3459.13	3047.66	Atp5e
ENSMUSG00000016257.15	581.322	-0.100481	0.180989	-0.555175	0.578775	0.99931	0.932722	664.541	568.2	571.747	490.891	556.338	636.213	Prelid3b
ENSMUSG00000078866.10	644.331	0.468298	0.342751	1.36629	0.171847	0.99931	1.38348	455.244	609.98	556.779	395.75	702.024	1146.21	Zfp970
ENSMUSG00000094786.1	168.817	0.513543	0.264596	1.94086	0.0522751	0.99931	1.42755	138.888	108.627	169.628	161.944	203.96	229.857	Gm14403
ENSMUSG00000095362.7	73.3788	-0.0266293	0.282985	-0.0941016	0.925028	0.99931	0.981711	81.0181	75.203	65.8556	67.8139	68.2903	82.0919	Gm14325
ENSMUSG00000074521.9	90.3955	0.387954	0.445734	0.87037	0.384098	0.99931	1.30854	43.4025	135.783	55.8775	94.1297	82.8589	130.321	Gm14327
ENSMUSG00000078861.8	53.8003	0.0346146	0.388491	0.0891001	0.929002	0.99931	1.02428	71.3731	50.1353	37.9169	67.8139	55.5428	40.0198	Zfp931
ENSMUSG00000039117.16	342.282	0.250472	0.182016	1.3761	0.168791	0.99931	1.1896	278.741	355.125	304.333	367.409	379.694	368.388	Taf4
ENSMUSG00000039108.14	483.665	-0.158471	0.179516	-0.882768	0.377362	0.99931	0.895974	498.647	588.046	444.027	454.454	448.895	467.924	Lsm14b
ENSMUSG00000027566.15	2029.44	-0.243512	0.172934	-1.40812	0.159097	0.99931	0.844687	2546.28	2082.71	1971.68	2074.9	1762.8	1738.3	Psma7
ENSMUSG00000039086.9	113.662	0.0690876	0.275127	0.251111	0.801728	0.99931	1.04905	97.4146	106.538	128.718	106.275	98.338	144.687	Ss18l1
ENSMUSG00000039069.19	303.233	-0.198384	0.234	-0.847796	0.396552	0.99931	0.871526	292.244	392.727	287.37	332.996	283.177	230.884	Mtg2
ENSMUSG00000039050.8	428.14	0.250712	0.190194	1.31819	0.187441	0.99931	1.18979	359.759	414.661	399.125	428.138	545.412	421.747	Osbpl2
ENSMUSG00000039041.15	1739.74	-0.161427	0.158158	-1.02067	0.307412	0.99931	0.894141	2026.42	1741.16	1743.18	1813.77	1619.85	1494.07	Adrm1
ENSMUSG00000015647.9	85.4999	-0.11744	0.422036	-0.27827	0.780805	0.99931	0.921822	97.4146	40.735	128.718	64.7774	91.0537	90.3011	Lama5
ENSMUSG00000039001.12	2020.93	-0.0513555	0.204144	-0.251565	0.801377	0.99931	0.965029	1941.54	2531.83	1697.28	2158.91	1710.9	2085.14	Rps21
ENSMUSG00000038990.14	707.358	0.204951	0.189388	1.08217	0.279175	0.99931	1.15265	524.688	699.806	747.362	745.953	780.33	746.011	Cables2
ENSMUSG00000027569.15	264.385	0.323093	0.228876	1.41165	0.158053	0.99931	1.25101	196.758	294.545	213.532	311.741	264.966	304.766	Mrgbp
ENSMUSG00000049401.10	891.662	-0.0297397	0.183753	-0.161846	0.871427	0.99931	0.979597	804.394	1082.09	816.211	930.163	829.499	887.619	Ogfr
ENSMUSG00000038914.15	788.096	0.168908	0.214325	0.788093	0.430643	0.99931	1.12421	607.636	672.649	945.926	796.56	910.537	795.266	Dido1
ENSMUSG00000027573.11	525.5	0.0916189	0.19448	0.471096	0.637572	0.99931	1.06557	534.334	564.023	428.062	618.422	505.348	502.813	Gid8
ENSMUSG00000023393.15	220.808	-0.206345	0.357532	-0.577139	0.563846	0.99931	0.86673	278.741	289.323	141.689	281.377	200.318	133.399	Slc17a9
ENSMUSG00000038848.14	654.59	0.0228607	0.175079	0.130573	0.896113	0.99931	1.01597	623.068	694.583	630.618	571.863	658.318	749.089	Ythdf1
ENSMUSG00000027575.19	528.625	-0.0943727	0.172671	-0.546548	0.58469	0.99931	0.936679	528.547	622.514	486.933	501.013	529.933	502.813	Arfgap1
ENSMUSG00000070461.3	63.577	0.60371	0.328836	1.8359	0.0663725	0.99931	1.51962	53.0476	60.5802	37.9169	66.8017	89.2327	73.8828	9230112E08Rik
ENSMUSG00000016356.18	67.601	0.281425	0.309646	0.908861	0.363423	0.99931	1.21539	58.8346	60.5802	63.86	70.8503	91.9643	59.5167	Col20a1
ENSMUSG00000027577.14	2721.14	-1.1025	1.17284	-0.940023	0.347206	0.99931	0.465709	8417.2	223.52	2498.52	1355.27	2127.93	1704.43	Chrna4
ENSMUSG00000016344.14	1402.22	-0.0728561	0.240208	-0.303304	0.761658	0.99931	0.950754	1226.85	1940.66	1145.49	1561.74	1237.42	1301.16	Ppdpf
ENSMUSG00000027580.17	1603.89	-0.00112418	0.176417	-0.00637231	0.994916	0.99931	0.999221	1558.63	1667	1587.52	1793.53	1302.98	1713.67	Helz2
ENSMUSG00000038705.13	299.67	-0.174143	0.222494	-0.782686	0.433812	0.99931	0.886294	309.605	377.06	266.416	285.426	240.382	319.132	Gmeb2
ENSMUSG00000038685.18	250.502	0.0360613	0.185565	0.194333	0.845915	0.99931	1.02531	258.486	259.033	224.508	263.158	241.292	256.537	Rtel1
ENSMUSG00000038671.15	354.687	0.119313	0.228699	0.521702	0.601878	0.99931	1.08622	287.421	433.462	299.344	410.932	337.809	359.152	Arfrp1
ENSMUSG00000027582.16	233.989	0.0854075	0.207002	0.412593	0.679905	0.99931	1.06099	259.451	191.141	230.495	232.794	254.04	236.014	Zgpat
ENSMUSG00000085028.2	250.854	0.114323	0.194421	0.588018	0.55652	0.99931	1.08247	216.048	246.499	260.429	270.243	275.893	236.014	Slc2a4rg-ps
ENSMUSG00000027583.13	106.544	0.0194206	0.266832	0.0727821	0.94198	0.99931	1.01355	102.237	111.76	103.773	101.215	132.028	88.2488	Zbtb46
ENSMUSG00000000827.18	581.052	-0.148557	0.157272	-0.944586	0.344871	0.99931	0.902152	554.588	627.736	650.574	569.839	541.77	541.807	Tpd52l2
ENSMUSG00000000826.16	1145.36	-0.0378155	0.144552	-0.261606	0.793625	0.99931	0.974129	1112.07	1167.74	1201.37	1040.49	1142.72	1207.78	Dnajc5
ENSMUSG00000089917.7	431.263	0.158343	0.198966	0.79583	0.426131	0.99931	1.116	398.339	401.083	423.073	509.11	362.394	493.578	Uckl1
ENSMUSG00000000823.16	438.34	-0.151302	0.242152	-0.624824	0.532087	0.99931	0.900437	471.641	342.591	569.751	361.337	483.495	401.224	Zfp512b
ENSMUSG00000002455.14	1014.27	-0.0192186	0.175254	-0.109661	0.912678	0.99931	0.986767	938.459	918.103	1206.36	1055.67	954.243	1012.81	Prpf6
ENSMUSG00000046470.5	56.7763	-0.745295	0.393501	-1.89401	0.0582236	0.99931	0.596546	82.9471	86.6924	43.9038	35.4252	53.7217	37.9675	Sox18
ENSMUSG00000027589.14	767.889	0.152824	0.20555	0.743486	0.457188	0.99931	1.11174	555.553	783.365	843.152	821.864	852.263	751.141	Pcmtd2
ENSMUSG00000038628.8	281.511	-0.20695	0.200055	-1.03447	0.300919	0.99931	0.866367	333.717	306.034	265.418	266.195	286.819	230.884	Polr3k
ENSMUSG00000025255.18	231.253	0.077008	0.262298	0.29359	0.769071	0.99931	1.05483	279.705	157.717	237.479	235.83	213.066	263.72	Zfhx4
ENSMUSG00000040374.13	797.746	-0.139313	0.171247	-0.81352	0.41592	0.99931	0.907952	822.719	931.682	754.346	846.155	726.609	704.965	Pex2
ENSMUSG00000040269.5	661.127	-0.124594	0.210978	-0.590554	0.554819	0.99931	0.917262	848.761	576.556	643.589	668.017	682.903	546.938	Mrps28
ENSMUSG00000027506.15	341.434	-0.238287	0.224291	-1.0624	0.288053	0.99931	0.847751	423.416	286.189	399.125	298.583	356.02	285.27	Tpd52
ENSMUSG00000069114.8	83.4259	-0.51493	0.297796	-1.72914	0.0837849	0.99931	0.699827	95.4856	119.071	79.825	72.8746	57.3638	75.9351	Zbtb10
ENSMUSG00000040209.12	156.704	0.199034	0.260494	0.764065	0.444829	0.99931	1.14793	160.107	118.027	159.65	133.603	198.497	170.341	Zfp704
ENSMUSG00000027508.15	126.845	-0.011778	0.263614	-0.0446789	0.964363	0.99931	0.991869	144.675	113.849	123.729	108.3	156.612	113.903	Pag1
ENSMUSG00000027533.10	5227.36	-0.516799	1.1231	-0.460154	0.645406	0.99931	0.698921	10635.6	354.081	7471.62	4754.06	5227.39	2921.45	Fabp5
ENSMUSG00000062515.3	108.703	-1.64423	0.473704	-3.47101	0.000518513	0.102446	0.319917	219.906	149.362	124.727	21.2551	44.6163	92.3534	Fabp4
ENSMUSG00000027531.16	1353.52	0.0364939	0.199777	0.182673	0.855055	0.99931	1.02562	1073.49	1636.71	1299.15	1414.98	1251.99	1444.82	Impa1
ENSMUSG00000058921.3	301.363	0.484759	0.287114	1.68839	0.0913371	0.99931	1.39935	283.563	172.34	297.348	323.887	279.535	451.506	Slc10a5
ENSMUSG00000039795.14	362.928	0.124715	0.194227	0.642108	0.520803	0.99931	1.09029	375.191	351.992	314.311	435.223	331.436	369.414	Zfand1
ENSMUSG00000027536.6	68.9819	0.56535	0.563488	1.0033	0.315715	0.99931	1.47975	69.4441	12.5338	84.8141	61.741	83.7694	101.589	Chmp4c
ENSMUSG00000027552.14	104.177	0.277323	0.275145	1.00792	0.313495	0.99931	1.21194	83.9116	89.8258	108.762	139.676	99.2486	103.641	E2f5
ENSMUSG00000078784.8	336.363	0.00912561	0.220873	0.0413161	0.967044	0.99931	1.00635	407.984	287.234	310.32	386.64	298.656	327.342	Rbis
ENSMUSG00000027556.15	119.523	0.113408	1.04906	0.108105	0.913913	0.99931	1.08178	12.5385	262.166	69.8469	115.385	140.223	116.981	Car1
ENSMUSG00000027559.5	32264.7	0.112362	0.311301	0.360943	0.718142	0.99931	1.081	16958.8	43834	32234.3	32797.6	39481.8	28281.7	Car3
ENSMUSG00000027562.12	83.7459	-0.0275573	0.430734	-0.0639774	0.948988	0.99931	0.98108	120.563	49.0909	83.8163	123.482	70.1114	55.4121	Car2
ENSMUSG00000047213.14	1171.91	-0.0194482	0.148128	-0.131293	0.895543	0.99931	0.98661	1093.74	1183.4	1262.23	1111.34	1130.89	1249.85	Ythdf3
ENSMUSG00000039519.6	4320.35	-0.569664	0.739068	-0.770786	0.440834	0.99931	0.673774	1571.17	9994.69	3921.4	4376.52	2441.15	3617.18	Cyp7b1
ENSMUSG00000027599.9	595.408	-0.182245	0.150349	-1.21215	0.225455	0.99931	0.88133	632.713	671.605	594.696	545.547	564.533	563.356	Armc1
ENSMUSG00000027601.13	1151.79	0.080657	0.133526	0.604055	0.545807	0.99931	1.0575	1086.03	1132.22	1140.5	1228.75	1147.28	1175.97	Mtfr1
ENSMUSG00000069094.12	100.646	-0.0735263	0.287135	-0.256068	0.797898	0.99931	0.950312	89.6986	125.338	94.7922	76.9232	108.354	108.772	Pde7a
ENSMUSG00000048106.6	164.437	-0.0646279	0.229932	-0.281075	0.778653	0.99931	0.956192	190.007	154.584	159.65	137.652	162.076	182.655	4632415L05Rik
ENSMUSG00000003617.16	13042.6	0.165053	0.176093	0.937302	0.348603	0.99931	1.12121	12186.5	10106.4	14599	13590.1	14200.7	13572.9	Cp
ENSMUSG00000027615.14	113.927	0.350381	0.322739	1.08565	0.277635	0.99931	1.2749	126.35	78.3365	95.79	88.0568	157.523	137.504	Hps3
ENSMUSG00000002428.12	195.225	-0.0957608	0.231675	-0.413342	0.679356	0.99931	0.935779	229.551	166.073	209.541	180.162	216.708	169.315	Hltf
ENSMUSG00000019528.18	90.2947	-0.108614	0.330271	-0.328862	0.74226	0.99931	0.927479	130.208	65.8026	84.8141	92.1054	76.4851	92.3534	Gyg
ENSMUSG00000106019.1	57.0682	0.254741	0.581425	0.438132	0.66129	0.99931	1.19312	17.361	91.9148	46.8972	91.0933	34.6004	60.5428	Gm43672
ENSMUSG00000027630.13	496.883	0.0594214	0.212283	0.279916	0.779542	0.99931	1.04205	382.907	568.2	508.884	546.56	445.253	529.493	Tbl1xr1
ENSMUSG00000102758.3	133.939	0.896854	0.373618	2.40046	0.0163747	0.746356	1.862	96.4501	58.4912	125.724	111.336	176.644	234.988	Naaladl2
ENSMUSG00000057036.7	53.0016	-0.0925975	0.443822	-0.208637	0.834732	0.99931	0.937833	42.438	72.0695	49.8906	45.5466	78.3062	29.7583	Gm7536
ENSMUSG00000027698.14	487.027	0.512408	0.283815	1.80543	0.0710072	0.99931	1.42643	465.854	240.232	497.908	639.677	517.185	561.304	Nceh1
ENSMUSG00000039304.11	159.017	0.00975702	0.273048	0.0357337	0.971495	0.99931	1.00679	198.687	160.851	115.746	183.199	144.775	150.844	Tnfsf10
ENSMUSG00000039286.12	320.182	-0.152692	0.309055	-0.494063	0.621262	0.99931	0.89957	473.57	195.319	342.25	290.486	317.778	301.688	Fndc3b
ENSMUSG00000027695.16	87.8373	0.135596	0.298051	0.454941	0.649152	0.99931	1.09855	81.9826	73.114	95.79	99.1904	69.2008	107.746	Pld1
ENSMUSG00000027690.13	6353.96	0.232393	0.16862	1.3782	0.168141	0.99931	1.17478	6018.49	4986.38	6524.7	7620.46	6375.58	6598.14	Slc2a2
ENSMUSG00000039221.10	145.861	-0.167688	0.292667	-0.572966	0.566668	0.99931	0.890268	156.249	135.783	170.626	178.138	93.7853	140.582	Rpl22l1
ENSMUSG00000037730.13	147.928	-0.0906728	0.236591	-0.383247	0.701537	0.99931	0.939085	142.746	170.251	144.683	128.543	132.028	169.315	Mynn
ENSMUSG00000027706.8	2671.97	-0.0816793	0.18482	-0.441941	0.658532	0.99931	0.944957	2355.31	3387.27	2500.52	2566.81	2644.2	2577.69	Sec62
ENSMUSG00000037652.15	328.74	0.295905	0.238909	1.23857	0.215506	0.99931	1.22765	285.492	226.654	373.182	317.814	374.231	395.067	Phc3
ENSMUSG00000037643.14	263.366	0.011055	0.205991	0.0536672	0.9572	0.99931	1.00769	294.173	219.342	273.401	240.891	272.251	280.139	Prkci
ENSMUSG00000027660.16	212.389	0.198812	0.239205	0.831135	0.405897	0.99931	1.14775	206.403	193.23	193.576	179.15	216.708	285.27	Skil
ENSMUSG00000027663.12	129.524	-0.387153	0.223558	-1.73178	0.0833128	0.99931	0.764637	151.427	145.184	143.685	123.482	105.622	107.746	Zmat3
ENSMUSG00000027665.13	588.368	-0.130117	0.171857	-0.757123	0.448976	0.99931	0.913757	564.233	682.049	598.688	504.049	597.312	583.879	Pik3ca
ENSMUSG00000027667.13	242.601	0.37884	0.233692	1.62111	0.104994	0.99931	1.3003	238.232	165.029	229.497	240.891	314.135	267.825	Zfp639
ENSMUSG00000027668.13	1130.74	-0.0066628	0.157021	-0.0424325	0.966154	0.99931	0.995392	1087.96	1030.91	1281.19	1088.06	1165.49	1130.82	Mfn1
ENSMUSG00000027669.14	52.2035	-0.188118	0.394159	-0.477263	0.633175	0.99931	0.87775	49.1895	44.9129	72.8403	33.4009	64.6481	48.229	Gnb4
ENSMUSG00000027671.14	196.366	-0.028548	0.255882	-0.111567	0.911167	0.99931	0.980407	237.267	139.961	217.523	187.247	201.229	194.968	Actl6a
ENSMUSG00000037531.8	188.093	0.129075	0.235374	0.548383	0.583429	0.99931	1.09359	194.829	203.675	140.692	203.442	209.424	176.498	Mrpl47
ENSMUSG00000027673.12	988.634	0.053499	0.191517	0.279344	0.779981	0.99931	1.03778	874.802	1177.14	859.117	1109.31	939.674	971.763	Ndufb5
ENSMUSG00000027677.17	351.005	0.11459	0.173841	0.659169	0.509787	0.99931	1.08267	333.717	313.346	364.202	340.081	384.247	370.44	Ttc14
ENSMUSG00000027676.11	60.8701	-0.129709	0.337474	-0.384352	0.700717	0.99931	0.914016	67.5151	56.4023	66.8534	41.498	60.0955	72.8566	Ccdc39
ENSMUSG00000027680.15	711.412	-0.107315	0.189757	-0.565541	0.571706	0.99931	0.928314	813.074	717.562	682.504	788.463	569.086	697.782	Fxr1
ENSMUSG00000105135.1	80.3248	0.27706	0.329652	0.84046	0.40065	0.99931	1.21172	53.0476	96.0927	68.8491	79.9596	78.3062	105.693	Gm43667
ENSMUSG00000027679.13	1109.29	-0.17274	0.221847	-0.778645	0.436189	0.99931	0.887156	1011.76	1534.35	980.85	1138.67	942.406	1047.7	Dnajc19
ENSMUSG00000037400.17	608.893	-0.0695679	0.184051	-0.377981	0.705445	0.99931	0.952923	585.452	558.8	726.408	538.462	601.865	642.369	Atp11b
ENSMUSG00000027708.14	735.239	0.168214	0.232617	0.723136	0.469596	0.99931	1.12367	537.227	776.053	764.324	603.24	885.042	845.547	Dcun1d1
ENSMUSG00000105095.1	129.581	-0.15423	0.36207	-0.425968	0.670131	0.99931	0.898612	86.8051	214.12	108.762	109.312	122.012	136.478	8430422M14Rik
ENSMUSG00000027709.9	606.085	0.109663	0.161351	0.679656	0.496722	0.99931	1.07898	536.263	615.202	597.69	681.175	586.386	619.794	Mccc1
ENSMUSG00000027710.14	291.658	0.0558735	0.247741	0.225532	0.821565	0.99931	1.03949	336.611	207.853	313.313	344.13	282.267	265.773	Acad9
ENSMUSG00000033883.11	76.0777	-0.024295	0.282413	-0.0860265	0.931445	0.99931	0.983301	81.0181	80.4254	68.8491	65.7896	86.501	73.8828	Zfp267
ENSMUSG00000027712.13	1922.55	-0.475129	0.292579	-1.62393	0.104391	0.99931	0.719403	3213.72	1395.43	2099.4	1871.46	1374	1581.3	Anxa5
ENSMUSG00000027714.11	109.355	0.0395828	0.29478	0.134279	0.893182	0.99931	1.02782	119.598	92.9593	110.757	145.749	86.501	100.563	Exosc9
ENSMUSG00000037270.18	384.913	-0.0631832	0.279167	-0.226327	0.820947	0.99931	0.95715	472.605	239.187	467.974	363.361	365.125	401.224	4932438A13Rik
ENSMUSG00000027722.14	73.3857	-0.142993	0.345058	-0.414404	0.678578	0.99931	0.905638	96.4501	65.8026	68.8491	80.9718	81.0378	47.2029	Spata5
ENSMUSG00000037211.12	65.9241	-0.152187	0.387606	-0.392632	0.694591	0.99931	0.899886	91.6276	40.735	75.8338	54.656	78.3062	54.3859	Spry1
ENSMUSG00000044864.16	103.743	0.355703	0.255646	1.39139	0.164108	0.99931	1.27961	90.6631	80.4254	101.777	117.409	102.891	129.295	Ankrd50
ENSMUSG00000025757.12	390.998	0.103191	0.310939	0.331868	0.739989	0.99931	1.07415	537.227	284.1	309.322	480.77	284.088	450.48	Hspa4l
ENSMUSG00000025759.11	189.217	-0.037419	0.256689	-0.145776	0.884098	0.99931	0.974397	204.474	230.831	139.694	207.49	171.181	181.628	Mfsd8
ENSMUSG00000107741.2	75.6715	-0.203835	0.328105	-0.62125	0.534435	0.99931	0.868239	59.7991	108.627	74.8359	67.8139	78.3062	64.6474	Gm2011
ENSMUSG00000037818.16	353.32	-0.0540326	0.27077	-0.199551	0.841832	0.99931	0.96324	261.38	501.353	317.304	382.592	335.078	322.211	Abhd18
ENSMUSG00000025762.15	1449.8	-0.0376887	0.173148	-0.217667	0.827689	0.99931	0.974214	1322.33	1714	1370	1353.24	1371.27	1567.96	Larp1b
ENSMUSG00000049940.7	1490.86	0.191094	0.207077	0.922816	0.356103	0.99931	1.14163	1609.75	1038.22	1528.65	1479.76	1697.24	1591.56	Pgrmc2
ENSMUSG00000025764.14	634.85	-0.189211	0.269797	-0.701307	0.483112	0.99931	0.877086	461.996	918.103	649.576	592.106	678.35	508.97	Jade1
ENSMUSG00000059834.12	97.3448	0.297554	0.249584	1.1922	0.233183	0.99931	1.22906	86.8051	80.4254	94.7922	113.36	110.175	98.5103	Sclt1
ENSMUSG00000025766.14	140.094	0.171662	0.280237	0.612561	0.540167	0.99931	1.12636	92.5921	168.162	134.705	156.883	138.402	149.818	D3Ertd751e
ENSMUSG00000023087.15	1729.22	-0.400188	0.888999	-0.450156	0.652598	0.99931	0.75776	764.849	4511.14	626.626	1620.45	1175.5	1676.73	Noct
ENSMUSG00000037174.18	404.27	0.0542288	0.171568	0.316077	0.751944	0.99931	1.0383	354.936	424.061	411.099	399.798	400.636	435.087	Elf2
ENSMUSG00000037152.11	826.331	-0.0699288	0.222703	-0.314001	0.75352	0.99931	0.952685	792.82	1050.75	695.475	953.443	693.829	771.664	Ndufc1
ENSMUSG00000063273.11	597.204	-0.110805	0.178239	-0.621666	0.534161	0.99931	0.926071	639.464	685.183	535.825	522.268	582.744	617.742	Naa15
ENSMUSG00000027739.9	131.458	-0.153497	0.242334	-0.633408	0.526467	0.99931	0.899069	125.385	151.45	138.696	103.239	136.581	133.399	Rab33b
ENSMUSG00000037111.9	139.289	-0.17518	0.228838	-0.765519	0.443962	0.99931	0.885657	166.859	128.472	147.676	128.543	125.654	138.53	Setd7
ENSMUSG00000061143.15	56.202	-0.139023	0.382422	-0.363533	0.716207	0.99931	0.908134	76.1956	36.557	63.86	62.7531	53.7217	44.1244	Maml3
ENSMUSG00000044167.6	620.914	-0.0353746	0.18208	-0.19428	0.845957	0.99931	0.975778	532.405	724.873	628.622	575.912	634.644	629.03	Foxo1
ENSMUSG00000027742.13	379.884	-0.196944	0.165615	-1.18917	0.234374	0.99931	0.872397	433.061	374.971	409.103	360.324	347.825	354.022	Cog6
ENSMUSG00000048332.13	67.0662	-0.584832	0.503166	-1.1623	0.245112	0.99931	0.666727	140.817	40.735	59.8688	33.4009	70.1114	57.4644	Lhfp
ENSMUSG00000042997.13	244.301	0.0663293	0.231539	0.286471	0.774517	0.99931	1.04705	267.167	210.986	237.479	259.11	197.587	293.479	Nhlrc3
ENSMUSG00000049504.12	241.952	0.276123	0.200774	1.37529	0.16904	0.99931	1.21094	217.013	188.008	251.449	265.183	262.235	267.825	Proser1
ENSMUSG00000027746.13	942.774	-0.0718638	0.182177	-0.394473	0.693232	0.99931	0.951408	953.891	1098.8	846.145	1043.52	884.132	830.155	Ufm1
ENSMUSG00000027750.16	57.725	-0.929262	0.535013	-1.7369	0.0824051	0.99931	0.525127	138.888	31.3346	56.8753	35.4252	50.9901	32.8368	Postn
ENSMUSG00000027751.13	291.319	-0.0536322	0.229049	-0.234151	0.814867	0.99931	0.963507	305.747	274.7	309.322	314.778	213.976	329.394	Supt20
ENSMUSG00000027752.15	191.273	-0.0869848	0.232592	-0.373981	0.708419	0.99931	0.941488	228.587	162.94	199.563	160.931	205.781	189.838	Exosc8
ENSMUSG00000036632.9	556.63	-0.299098	0.167477	-1.78591	0.0741146	0.99931	0.812761	568.091	697.717	576.736	508.098	493.511	495.63	Alg5
ENSMUSG00000027796.2	175.56	0.533388	0.435204	1.2256	0.220348	0.99931	1.44732	112.847	71.0251	246.46	143.725	209.424	269.877	Smad9
ENSMUSG00000036615.6	268.674	0.317153	0.227857	1.3919	0.163954	0.99931	1.24587	268.131	184.874	264.42	292.511	268.609	333.499	Rfxap
ENSMUSG00000036580.15	366.609	-0.234246	0.230538	-1.01608	0.309591	0.99931	0.850129	413.771	301.857	472.963	326.924	301.388	382.754	Spg20
ENSMUSG00000027800.14	149.7	-0.440185	0.279951	-1.57236	0.115866	0.99931	0.73704	136.959	226.654	153.663	107.288	132.028	141.609	Tm4sf1
ENSMUSG00000027801.7	1338.84	-0.260108	0.185367	-1.4032	0.160556	0.99931	0.835025	1203.7	1580.31	1593.51	1294.54	1068.06	1292.95	Tm4sf4
ENSMUSG00000027803.14	208.651	0.231916	0.301967	0.768019	0.442476	0.99931	1.17439	246.912	116.982	211.536	220.648	200.318	255.511	Wwtr1
ENSMUSG00000036513.15	215.308	-0.126236	0.208031	-0.606812	0.543975	0.99931	0.916219	212.19	217.253	244.464	210.527	177.555	229.857	Commd2
ENSMUSG00000036503.13	2194.89	0.0642008	0.137211	0.467899	0.639857	0.99931	1.04551	2021.59	2308.31	2108.38	2355.27	2171.63	2204.17	Rnf13
ENSMUSG00000027806.9	379.78	-0.0387756	0.268904	-0.144198	0.885344	0.99931	0.973481	324.072	298.723	531.834	315.79	390.62	417.643	Tsc22d2
ENSMUSG00000027808.8	7242.75	-0.304451	0.15608	-1.95061	0.0511029	0.99931	0.80975	9000.72	8010.16	7001.65	6395.76	6896.41	6151.77	Serp1
ENSMUSG00000027810.14	706.426	0.0989999	0.15062	0.657284	0.510998	0.99931	1.07103	679.973	666.382	700.464	683.199	791.257	717.278	Eif2a
ENSMUSG00000075700.9	2852.61	-0.126075	0.125909	-1.00132	0.31667	0.99931	0.916321	3117.27	2942.32	2871.7	2761.14	2650.57	2772.66	Selenot
ENSMUSG00000036432.8	487.428	0.117378	0.170518	0.688362	0.491225	0.99931	1.08476	466.818	477.33	458.994	515.183	560.891	445.349	Siah2
ENSMUSG00000027761.4	9509.37	-0.0116419	0.178083	-0.0653732	0.947877	0.99931	0.991963	9129	8061.34	11452.9	9472.69	10040.5	8899.79	Aadac
ENSMUSG00000027762.6	1033.97	-0.171822	0.217739	-0.789118	0.430043	0.99931	0.887721	1295.32	805.299	1185.4	1066.8	898.7	952.267	Sucnr1
ENSMUSG00000027763.13	1092.33	-0.0356672	0.15947	-0.22366	0.823022	0.99931	0.975581	1187.3	951.527	1178.42	1064.78	1078.08	1093.88	Mbnl1
ENSMUSG00000027765.6	221.672	0.0507648	0.371998	0.136465	0.891453	0.99931	1.03581	142.746	330.058	180.604	160.931	197.587	318.106	P2ry1
ENSMUSG00000036885.14	389.475	0.451777	0.295548	1.52861	0.126361	0.99931	1.36772	271.989	349.903	365.199	272.268	500.796	576.696	Arhgef26
ENSMUSG00000027770.5	599.147	0.0963865	0.154635	0.623316	0.533077	0.99931	1.06909	565.198	551.489	620.639	590.082	612.792	654.683	Dhx36
ENSMUSG00000027820.12	799.881	0.945642	0.294056	3.21586	0.00130055	0.180395	1.92605	530.476	380.193	729.401	737.855	1109.94	1311.42	Mme
ENSMUSG00000048581.12	95.2797	-0.30632	0.275597	-1.11148	0.266362	0.99931	0.808702	122.492	111.76	81.8206	80.9718	87.4116	87.2227	E130311K13Rik
ENSMUSG00000027822.16	1191.62	-0.198273	0.165853	-1.19547	0.231903	0.99931	0.871593	1409.14	1304.56	1106.57	1124.5	1181.88	1023.07	Slc33a1
ENSMUSG00000027823.9	743.032	0.000283421	0.191474	0.00148021	0.998819	0.999597	1.0002	872.873	615.202	740.377	801.621	681.082	747.037	Gmps
ENSMUSG00000027828.12	4343.86	-0.2879	0.128958	-2.23251	0.0255811	0.832037	0.819094	5089.67	4737.79	4500.13	3837.05	4014.56	3883.98	Ssr3
ENSMUSG00000034640.9	128.948	0.271432	0.490574	0.553294	0.580062	0.99931	1.20701	192.9	42.8239	114.748	85.0204	181.197	157.001	Tiparp
ENSMUSG00000027829.15	909.84	0.0347271	0.207655	0.167235	0.867185	0.99931	1.02436	728.198	1140.58	828.184	895.75	915.09	951.24	Ccnl1
ENSMUSG00000034544.17	341.629	-0.219398	0.219414	-0.999927	0.317346	0.99931	0.858924	426.309	368.704	307.326	306.681	271.34	369.414	Rsrc1
ENSMUSG00000027774.16	1468.46	-0.0407404	0.231383	-0.176074	0.860236	0.99931	0.972156	1789.15	1090.44	1587.52	1645.75	1202.82	1495.1	Gfm1
ENSMUSG00000049404.7	1334.72	-0.00971346	0.350661	-0.0277005	0.977901	0.99931	0.99329	1345.48	665.338	2006.6	1649.8	1103.57	1237.54	Rarres1
ENSMUSG00000027775.9	1032.53	0.181308	0.197162	0.91959	0.357787	0.99931	1.13391	787.997	1160.42	954.907	1196.36	993.396	1102.08	Mfsd1
ENSMUSG00000027778.15	75.6445	0.11623	0.319937	0.36329	0.716388	0.99931	1.0839	87.7696	75.203	54.8797	62.7531	90.1432	83.1181	Ift80
ENSMUSG00000034349.14	112.238	-0.24395	0.318815	-0.765177	0.444166	0.99931	0.84443	133.101	76.2475	155.659	93.1176	106.533	108.772	Smc4
ENSMUSG00000027782.10	561.758	-0.383268	0.193833	-1.97731	0.0480069	0.991647	0.766699	695.405	641.315	570.749	455.466	428.863	578.748	Kpna4
ENSMUSG00000027784.10	258.416	-0.104742	0.196228	-0.533778	0.593495	0.99931	0.929971	253.664	242.321	307.326	263.158	244.935	239.093	Ppm1l
ENSMUSG00000027787.14	384.871	0.0899996	0.172367	0.52214	0.601573	0.99931	1.06437	408.948	362.437	347.239	372.47	417.937	400.198	Nmd3
ENSMUSG00000027792.11	1417.98	0.329466	0.137668	2.39319	0.0167026	0.746399	1.25655	1201.77	1321.28	1247.27	1542.51	1522.42	1672.62	Bche
ENSMUSG00000027835.11	324.835	0.0418267	0.171894	0.243329	0.807751	0.99931	1.02942	293.208	327.969	339.256	325.911	325.062	337.603	Pdcd10
ENSMUSG00000034109.15	1094.18	-0.0445143	0.180347	-0.246826	0.805043	0.99931	0.969616	1303.04	924.37	1105.58	1040.49	1125.42	1066.17	Golim4
ENSMUSG00000062232.14	253.851	-0.198162	0.199643	-0.992579	0.320915	0.99931	0.87166	296.102	240.232	277.392	209.514	249.487	250.38	Rapgef2
ENSMUSG00000061175.11	961.149	0.183397	0.2671	0.686623	0.492321	0.99931	1.13555	1114	551.489	1034.73	1018.22	1089	959.45	Fnip2
ENSMUSG00000027804.13	712.786	-0.00279473	0.189816	-0.0147234	0.988253	0.99931	0.998065	861.299	615.202	663.545	714.576	671.977	750.115	Ppid
ENSMUSG00000027809.14	2343.24	0.301551	0.238355	1.26514	0.205822	0.99931	1.23247	1847.98	1946.92	2502.51	3295.55	1902.11	2564.35	Etfdh
ENSMUSG00000027956.11	128.398	-0.562896	0.257189	-2.18865	0.0286226	0.865213	0.676942	171.681	142.05	145.681	80.9718	111.996	118.007	Tmem144
ENSMUSG00000028015.3	721.958	0.0410436	0.183912	0.22317	0.823403	0.99931	1.02886	663.577	818.877	652.569	818.827	648.303	729.592	Ctso
ENSMUSG00000028011.16	14012.8	-0.166958	0.287774	-0.580171	0.561799	0.99931	0.890719	9625.72	21679.4	13163.1	15530.4	11618.5	12459.5	Tdo2
ENSMUSG00000028008.10	77.2012	0.402419	0.467934	0.859992	0.389794	0.99931	1.32172	30.864	114.893	53.8819	109.312	70.1114	84.1442	Asic5
ENSMUSG00000028003.6	137.056	-0.661208	0.448953	-1.47278	0.140811	0.99931	0.632348	271.025	68.9361	163.641	81.9839	99.2486	137.504	Lrat
ENSMUSG00000033860.13	38298.9	-0.0463134	0.154045	-0.300649	0.763682	0.99931	0.968408	34693.1	42373.8	39674	41688.3	36209.3	35154.8	Fgg
ENSMUSG00000028001.16	52445.2	0.0479263	0.180667	0.265274	0.790799	0.99931	1.03378	52792.9	42598.3	59330.9	59791.6	50955.5	49201.8	Fga
ENSMUSG00000033831.5	50743.6	0.112029	0.150674	0.743516	0.457169	0.99931	1.08075	43616.7	50323.3	52383.2	58080	49998.5	50059.7	Fgb
ENSMUSG00000027998.11	283.031	0.07141	0.232846	0.306683	0.759085	0.99931	1.05074	339.504	210.986	277.392	307.693	296.835	265.773	Plrg1
ENSMUSG00000033767.14	678.296	0.138115	0.172135	0.802362	0.422344	0.99931	1.10047	636.571	605.802	695.475	677.127	810.378	644.422	Tmem131l
ENSMUSG00000033752.7	122.702	0.305143	0.260435	1.17167	0.24133	0.99931	1.23554	123.456	120.116	85.8119	145.749	142.044	119.033	Mnd1
ENSMUSG00000027993.16	319.263	-0.100914	0.346165	-0.291521	0.770653	0.99931	0.932442	508.292	174.429	308.324	317.814	305.03	301.688	Trim2
ENSMUSG00000028086.15	184.553	-0.391553	0.212598	-1.84176	0.0655109	0.99931	0.762309	226.658	216.209	185.593	143.725	173.002	162.132	Fbxw7
ENSMUSG00000028085.12	696.696	-0.115027	0.224279	-0.512874	0.60804	0.99931	0.923365	607.636	896.169	669.532	784.414	555.428	666.997	Gatb
ENSMUSG00000051000.17	51.9251	-0.0788713	0.37753	-0.208914	0.834515	0.99931	0.946798	58.8346	52.2243	48.8928	71.8625	42.7953	36.9414	Fhip1a
ENSMUSG00000031286.6	56.7492	0.196808	0.325365	0.604885	0.545255	0.99931	1.14616	54.9766	41.7794	61.8644	64.7774	63.7376	53.3598	Glt28d2
ENSMUSG00000028082.14	1187.35	0.174229	0.186766	0.932876	0.350884	0.99931	1.12836	1045.52	1059.11	1242.28	1186.24	1091.73	1499.2	Sh3d19
ENSMUSG00000028081.6	6739.93	-0.0874914	0.153025	-0.571746	0.567494	0.99931	0.941158	6496.88	7980.92	6355.07	6595.15	6303.65	6707.94	Rps3a1
ENSMUSG00000028080.16	382.012	-0.0564161	0.264402	-0.213373	0.831036	0.99931	0.96165	481.286	254.855	432.053	413.968	365.125	344.786	Lrba
ENSMUSG00000028076.12	3281.23	0.26184	0.267984	0.977073	0.328533	0.99931	1.19901	2140.23	4327.31	2485.55	3861.34	3234.23	3638.73	Cd1d1
ENSMUSG00000015854.7	181.034	-0.160161	0.299667	-0.534464	0.593021	0.99931	0.894925	225.693	213.075	134.705	136.64	222.171	153.922	Cd5l
ENSMUSG00000003382.18	244.543	0.193838	0.234854	0.825356	0.40917	0.99931	1.1438	197.723	198.452	288.368	243.928	290.461	248.328	Etv3
ENSMUSG00000041977.18	286.488	0.311444	0.270096	1.15309	0.248875	0.99931	1.24095	289.35	172.34	305.331	291.498	375.141	285.27	Arhgef11
ENSMUSG00000028073.15	142.323	-0.542793	0.308369	-1.76021	0.0783723	0.99931	0.686441	166.859	186.963	152.665	70.8503	132.938	143.661	Pear1
ENSMUSG00000004895.9	492.707	0.0331598	0.1754	0.189052	0.850052	0.99931	1.02325	551.695	477.33	432.053	516.195	508.99	469.976	Prcc
ENSMUSG00000004897.16	4338.12	0.0860722	0.165495	0.52009	0.603001	0.99931	1.06148	3702.72	4835.97	4088.04	4087.05	4795.8	4519.16	Hdgf
ENSMUSG00000019710.13	676.938	0.0424039	0.154363	0.274702	0.783545	0.99931	1.02983	602.813	698.761	699.467	684.212	668.334	708.043	Mrpl24
ENSMUSG00000004896.16	358.983	0.0237964	0.196026	0.121394	0.903379	0.99931	1.01663	305.747	402.127	360.21	351.215	332.346	402.251	Rrnad1
ENSMUSG00000048039.8	322.125	0.041291	0.202555	0.203851	0.83847	0.99931	1.02903	281.634	347.814	323.291	275.304	341.451	363.257	Isg20l2
ENSMUSG00000028069.16	234.775	-0.0710426	0.218147	-0.325664	0.744679	0.99931	0.95195	256.557	221.431	243.466	277.328	206.692	203.178	Gpatch4
ENSMUSG00000028070.7	1034.1	0.0615603	0.165089	0.372893	0.709228	0.99931	1.04359	1117.86	963.016	954.907	1182.19	969.722	1016.91	Naxe
ENSMUSG00000001419.17	834.658	-0.0311205	0.249865	-0.124549	0.90088	0.99931	0.97866	1041.66	614.158	875.082	644.738	940.585	891.724	Mef2d
ENSMUSG00000001416.13	1508.63	-0.260684	0.189498	-1.37565	0.16893	0.99931	0.834692	1954.08	1559.42	1419.89	1560.73	1264.74	1292.95	Cct3
ENSMUSG00000001418.13	1215.27	-0.00307256	0.143973	-0.0213412	0.982973	0.99931	0.997873	1134.25	1322.32	1193.38	1240.89	1231.96	1168.78	Glmp
ENSMUSG00000001415.10	677.078	0.0543306	0.18364	0.295854	0.767342	0.99931	1.03838	741.701	555.667	695.475	625.507	724.788	719.331	Smg5
ENSMUSG00000028066.15	602.878	0.0715811	0.226807	0.315604	0.752303	0.99931	1.05087	751.346	458.529	553.786	611.337	681.992	560.278	Pmf1
ENSMUSG00000050144.13	1675.37	-0.288474	0.270256	-1.06741	0.285787	0.99931	0.818767	2499.02	1193.85	1833.98	1336.03	1737.31	1452	Slc25a44
ENSMUSG00000028064.17	2138.59	0.100953	0.203447	0.496212	0.619745	0.99931	1.07248	2336.99	1650.29	2204.17	1904.86	2581.37	2153.89	Sema4a
ENSMUSG00000028063.15	921.674	-0.186066	0.163687	-1.13672	0.255655	0.99931	0.878999	1095.67	991.217	856.123	896.763	863.189	827.076	Lmna
ENSMUSG00000028062.15	1310.54	-0.112287	0.256997	-0.436918	0.662171	0.99931	0.925121	1079.28	1944.83	1060.67	1232.8	1246.53	1299.11	Lamtor2
ENSMUSG00000008604.11	704.927	0.221026	0.184907	1.19533	0.231957	0.99931	1.16556	559.411	618.336	775.3	786.438	718.414	771.664	Ubqln4
ENSMUSG00000041355.13	1763.81	-0.256628	0.174047	-1.47448	0.140354	0.99931	0.837042	2037.03	2124.48	1599.49	1678.14	1676.3	1467.39	Ssr2
ENSMUSG00000028060.14	1042.46	0.175101	0.179178	0.977249	0.328446	0.99931	1.12904	884.447	894.08	1159.46	1050.61	1201	1065.14	Khdc4
ENSMUSG00000028057.14	167.475	0.0506398	0.22159	0.22853	0.819234	0.99931	1.03572	165.894	146.228	181.602	165.992	191.213	153.922	Rit1
ENSMUSG00000054199.17	135.41	0.190553	0.257812	0.739116	0.459837	0.99931	1.1412	151.427	98.1817	129.716	129.555	154.791	148.792	Gon4l
ENSMUSG00000068922.14	130.908	-0.0848011	0.236504	-0.358562	0.719923	0.99931	0.942914	155.285	118.027	130.713	130.567	117.459	133.399	Msto1
ENSMUSG00000068921.14	844.108	-0.144769	0.201013	-0.720194	0.471405	0.99931	0.904524	827.542	1090.44	741.375	878.544	744.82	781.926	Dap3
ENSMUSG00000028053.13	512.105	0.22655	0.206431	1.09746	0.27244	0.99931	1.17003	473.57	384.371	557.777	498.989	538.128	619.794	Ash1l
ENSMUSG00000059743.12	218.518	-0.784714	1.01765	-0.771104	0.440645	0.99931	0.580467	545.908	28.2011	255.44	111.336	187.571	182.655	Fdps
ENSMUSG00000041237.12	11295.3	-0.0427012	0.773009	-0.0552403	0.955947	0.99931	0.970835	17779.6	2438.88	14168.9	8340.09	13276.5	11767.9	Pklr
ENSMUSG00000028051.10	1764.45	0.244495	0.875112	0.279388	0.779947	0.99931	1.18468	1943.47	351.992	2550.41	795.548	2656.95	2288.31	Hcn3
ENSMUSG00000068917.12	465.094	0.188108	0.164845	1.14112	0.25382	0.99931	1.13927	475.499	392.727	436.044	498.989	499.885	487.421	Clk2
ENSMUSG00000028049.15	513.982	0.00532527	0.161667	0.0329397	0.973723	0.99931	1.0037	498.647	505.531	534.828	566.802	491.69	486.395	Scamp3
ENSMUSG00000028048.11	453.392	-0.0129983	0.17182	-0.0756503	0.939697	0.99931	0.991031	480.321	470.019	416.088	477.734	469.837	406.355	Gba
ENSMUSG00000064068.14	524.403	-0.388735	0.218873	-1.77607	0.0757206	0.99931	0.763799	487.073	759.341	537.821	456.478	479.853	425.852	Mtx1
ENSMUSG00000105692.1	56.8205	-0.0801081	0.393737	-0.203456	0.838779	0.99931	0.945987	60.7636	63.7137	50.8884	31.3766	74.6641	59.5167	Gm43737
ENSMUSG00000042747.12	1119.92	-0.335113	0.1609	-2.08274	0.0372748	0.92123	0.792722	1383.09	1280.54	1084.62	1002.03	1017.98	951.24	Krtcap2
ENSMUSG00000042737.9	561.447	-0.00912578	0.177498	-0.0514133	0.958996	0.99931	0.993694	534.334	651.759	503.895	566.802	585.475	526.415	Dpm3
ENSMUSG00000027953.13	244.731	-0.0814745	0.241756	-0.337011	0.736109	0.99931	0.945091	229.551	273.655	251.449	241.903	179.376	292.453	Slc50a1
ENSMUSG00000027954.9	1244.93	-0.450779	0.357999	-1.25916	0.207971	0.99931	0.731648	800.536	1450.79	2062.48	1264.17	1249.26	642.369	Efna1
ENSMUSG00000086389.1	89.1184	0.0486331	0.427006	0.113893	0.909322	0.99931	1.03428	81.9826	53.2688	127.72	88.0568	129.296	54.3859	Gm15998
ENSMUSG00000028041.17	55.2717	-0.504059	0.331613	-1.52002	0.128506	0.99931	0.70512	69.4441	75.203	49.8906	48.5831	46.4374	42.0721	Adam15
ENSMUSG00000028042.15	1575.81	-0.0819597	0.178452	-0.459281	0.646032	0.99931	0.944773	1446.75	1793.38	1621.45	1766.2	1333.03	1494.07	Zbtb7b
ENSMUSG00000074466.12	201.922	-0.0260237	0.248133	-0.104878	0.916473	0.99931	0.982123	170.717	263.211	177.611	184.211	216.708	199.073	Gm15417
ENSMUSG00000042642.13	895.707	-0.0503109	0.163629	-0.307469	0.758486	0.99931	0.965728	924.956	1005.84	803.239	943.321	859.547	837.338	Flad1
ENSMUSG00000028044.6	128.323	-0.281123	0.269218	-1.04422	0.296384	0.99931	0.82295	128.279	178.607	115.746	106.275	130.207	110.824	Cks1b
ENSMUSG00000042626.13	1042.43	-0.0912499	0.164587	-0.554419	0.579292	0.99931	0.938709	1193.09	963.016	1069.66	1102.23	933.301	993.313	Shc1
ENSMUSG00000047824.13	451.354	0.0770338	0.253635	0.30372	0.761342	0.99931	1.05485	304.782	546.266	466.976	441.296	415.205	533.598	Pygo2
ENSMUSG00000042613.9	323.161	0.00341172	0.192375	0.0177347	0.98585	0.99931	1.00237	318.285	276.789	373.182	322.875	328.704	319.132	Pbxip1
ENSMUSG00000027952.16	1194.89	-0.505197	0.700214	-0.72149	0.470608	0.99931	0.704564	2629.23	427.195	1149.48	879.556	1044.39	1039.49	Pmvk
ENSMUSG00000027951.16	205.315	-0.100253	0.1975	-0.507609	0.611727	0.99931	0.93287	217.013	228.742	191.58	209.514	192.123	192.916	Adar
ENSMUSG00000027950.7	62.5641	0.546542	0.352754	1.54935	0.121296	0.99931	1.46058	49.1895	34.468	68.8491	65.7896	80.1273	76.9612	Chrnb2
ENSMUSG00000042579.2	119.949	0.316213	0.264916	1.19364	0.23262	0.99931	1.24506	113.811	98.1817	108.762	119.433	166.628	112.876	4632404H12Rik
ENSMUSG00000042572.12	814.596	0.0807749	0.172617	0.467943	0.639825	0.99931	1.05759	710.837	927.504	737.384	851.216	854.084	806.553	Ube2q1
ENSMUSG00000027947.11	752.809	0.589729	0.344009	1.71428	0.0864764	0.99931	1.50496	290.315	903.481	609.664	902.835	926.016	884.541	Il6ra
ENSMUSG00000027944.13	1095.15	0.0247604	0.181597	0.136348	0.891546	0.99931	1.01731	1200.8	890.947	1165.45	1091.09	1196.45	1026.15	Hax1
ENSMUSG00000042520.16	788.201	-0.0147378	0.169878	-0.0867554	0.930866	0.99931	0.989837	784.139	688.316	904.018	768.22	766.672	817.841	Ubap2l
ENSMUSG00000027942.17	125.544	-0.148281	0.322407	-0.459919	0.645575	0.99931	0.902325	123.456	180.696	91.7988	112.348	99.2486	145.713	4933434E20Rik
ENSMUSG00000027940.18	1055.08	-0.185672	0.212434	-0.87402	0.382107	0.99931	0.87924	1195.98	1137.45	1034.73	1063.77	733.893	1164.68	Tpm3
ENSMUSG00000090733.6	2097.09	0.104595	0.214071	0.4886	0.625125	0.99931	1.07519	1624.22	2567.35	1871.9	2427.13	1933.98	2157.99	Rps27
ENSMUSG00000027935.14	113.71	0.31407	0.271048	1.15873	0.246567	0.99931	1.24321	87.7696	85.6479	130.713	128.543	127.475	122.112	Rab13
ENSMUSG00000027937.15	959.363	0.0354871	0.185763	0.191035	0.848498	0.99931	1.0249	796.678	1136.4	910.005	978.746	1009.79	924.561	Jtb
ENSMUSG00000052310.9	909.631	0.113619	0.151741	0.748771	0.453995	0.99931	1.08194	798.607	937.949	885.06	1004.05	917.822	914.299	Slc39a1
ENSMUSG00000027936.18	801.714	0.113674	0.244097	0.465692	0.641436	0.99931	1.08198	540.121	1014.2	756.342	854.252	780.33	865.044	Crtc2
ENSMUSG00000042404.16	217.826	0.187275	0.293599	0.637859	0.523565	0.99931	1.13861	168.788	275.744	166.635	293.523	185.75	216.518	Dennd4b
ENSMUSG00000042390.9	398.021	0.152908	0.216096	0.707594	0.479197	0.99931	1.11181	345.291	316.479	468.972	383.604	416.116	457.663	Gatad2b
ENSMUSG00000027932.14	53.8972	-0.39738	0.324792	-1.22349	0.221145	0.99931	0.759236	57.8701	72.0695	53.8819	43.5223	43.7058	52.3336	Slc27a3
ENSMUSG00000027933.11	453.941	-0.0421848	0.166378	-0.253549	0.799844	0.99931	0.971183	486.108	429.284	465.978	470.649	408.831	462.793	Ints3
ENSMUSG00000027931.12	140.793	-0.592468	0.268028	-2.21047	0.0270726	0.855826	0.663207	165.894	200.541	141.689	87.0447	127.475	122.112	Npr1
ENSMUSG00000001016.12	291.834	0.0361098	0.177363	0.203593	0.838672	0.99931	1.02535	283.563	294.545	286.372	323.887	280.445	282.191	Ilf2
ENSMUSG00000001018.15	331.44	-0.15328	0.198284	-0.773029	0.439505	0.99931	0.899204	312.498	385.415	349.234	362.349	295.925	283.217	Snapin
ENSMUSG00000001017.15	1155.62	0.0707817	0.161539	0.43817	0.661263	0.99931	1.05029	1136.18	1189.67	1055.69	1296.56	1033.46	1222.14	Chtop
ENSMUSG00000044080.9	1872.07	0.0767006	0.208433	0.367986	0.712884	0.99931	1.0546	1451.57	2333.38	1682.31	2008.1	1896.65	1860.41	S100a1
ENSMUSG00000042312.9	341.097	0.447226	0.303774	1.47223	0.140958	0.99931	1.36342	192.9	416.75	256.438	448.381	319.599	412.512	S100a13
ENSMUSG00000074457.10	561.367	-0.0120049	0.250293	-0.0479632	0.961746	0.99931	0.991713	476.463	770.831	444.027	621.458	537.217	518.205	S100a16
ENSMUSG00000027907.4	105.223	-0.834886	0.435613	-1.91658	0.0552917	0.99931	0.560627	218.942	63.7137	121.733	60.7288	72.843	93.3796	S100a11
ENSMUSG00000041959.14	1155.85	-0.889528	0.308452	-2.88385	0.00392852	0.373718	0.539791	2219.32	1212.65	1071.65	1049.6	649.213	732.671	S100a10
ENSMUSG00000028145.9	393.953	0.0031145	0.23471	0.0132696	0.989413	0.99931	1.00216	377.12	498.22	305.331	447.369	364.215	371.466	Them4
ENSMUSG00000091648.2	67.3246	0.0196878	0.526932	0.0373631	0.970195	0.99931	1.01374	25.077	113.849	61.8644	81.9839	80.1273	41.046	C2cd4d
ENSMUSG00000028150.14	2289.44	0.634074	0.209797	3.02233	0.00250841	0.292857	1.55194	2106.47	1409.01	1866.91	2508.1	2560.43	3285.73	Rorc
ENSMUSG00000044505.5	175.709	0.735983	0.208053	3.53748	0.000403958	0.0922282	1.66553	136.959	133.694	124.727	215.587	202.139	241.145	Lingo4
ENSMUSG00000041912.12	60.807	0.362466	0.376624	0.962408	0.335845	0.99931	1.28562	67.5151	54.3133	37.9169	55.6681	91.9643	57.4644	Tdrkh
ENSMUSG00000028140.13	633.364	0.307347	0.178643	1.72045	0.0853505	0.99931	1.23743	487.073	651.759	559.773	722.673	656.497	722.409	Mrpl9
ENSMUSG00000028136.15	478.256	0.0461743	0.175215	0.26353	0.792142	0.99931	1.03252	432.096	510.754	468.972	451.418	463.463	542.833	Snx27
ENSMUSG00000005968.14	147.445	-0.433785	0.258498	-1.67809	0.0933287	0.99931	0.740317	193.865	151.45	162.643	127.531	98.338	150.844	Tuft1
ENSMUSG00000068877.12	6506.08	-1.6913	1.00892	-1.67635	0.0936698	0.99931	0.309647	1335.83	20396.7	8074.3	3584.01	1594.35	4051.24	Selenbp2
ENSMUSG00000068876.15	650.331	0.211444	0.273462	0.77321	0.439398	0.99931	1.15785	805.358	374.971	627.624	689.272	671.066	733.697	Cgn
ENSMUSG00000038902.14	396.665	0.16261	0.195571	0.831465	0.405711	0.99931	1.11931	359.759	327.969	435.046	398.786	391.531	466.898	Pogz
ENSMUSG00000005779.12	2875.13	-0.137967	0.16323	-0.845235	0.39798	0.99931	0.908799	3386.36	2928.74	2722.03	3029.36	2487.59	2696.72	Psmb4
ENSMUSG00000068874.13	6455.76	0.315346	0.181661	1.7359	0.0825815	0.99931	1.24431	5461	5296.59	6501.75	6465.6	8525.36	6484.24	Selenbp1
ENSMUSG00000005774.12	104.586	0.329631	0.279876	1.17778	0.238886	0.99931	1.25669	69.4441	94.0038	114.748	118.421	121.101	109.798	Rfx5
ENSMUSG00000038861.14	375.605	0.353006	0.188526	1.87245	0.061144	0.99931	1.27722	292.244	380.193	317.304	419.029	393.352	451.506	Pi4kb
ENSMUSG00000019338.13	239.641	0.0230885	0.262728	0.0878796	0.929972	0.99931	1.01613	216.048	212.031	285.374	188.259	311.404	224.727	Zfp687
ENSMUSG00000005625.15	2024.7	-0.146713	0.161265	-0.909763	0.362948	0.99931	0.903306	2347.6	2185.07	1849.94	2075.91	1885.72	1803.97	Psmd4
ENSMUSG00000028126.16	226.424	-0.169564	0.198162	-0.85568	0.392175	0.99931	0.889112	248.841	232.92	237.479	184.211	230.366	224.727	Pip5k1a
ENSMUSG00000008958.14	356.814	0.0719221	0.222755	0.322876	0.746789	0.99931	1.05112	269.096	347.814	427.064	349.191	390.62	357.1	Vps72
ENSMUSG00000092607.9	237.122	0.108071	0.212987	0.507404	0.611872	0.99931	1.07779	200.616	251.721	232.49	284.413	234.919	218.57	Scnm1
ENSMUSG00000053769.5	85.6022	-0.000830509	0.343447	-0.00241815	0.998071	0.999583	0.999425	63.6571	103.404	89.8031	116.397	66.4692	73.8828	Lysmd1
ENSMUSG00000038777.19	59.766	0.0805311	0.324104	0.248473	0.803768	0.99931	1.05741	55.9411	58.4912	59.8688	46.5588	62.8271	74.9089	Sema6c
ENSMUSG00000038766.16	519.878	0.0975577	0.207448	0.470276	0.638158	0.99931	1.06996	444.635	489.864	572.744	443.321	631.002	537.702	Gabpb2
ENSMUSG00000046722.14	381.824	0.214242	0.193265	1.10854	0.267627	0.99931	1.16009	338.54	389.593	332.272	445.345	346.004	439.192	Cdc42se1
ENSMUSG00000015711.8	242.456	-0.0123755	0.190505	-0.0649617	0.948205	0.99931	0.991459	224.729	270.522	235.484	231.782	253.129	239.093	Prune1
ENSMUSG00000038712.16	1585.87	-0.0482922	0.144975	-0.333107	0.739054	0.99931	0.96708	1643.51	1638.8	1554.59	1694.33	1414.97	1568.98	Mindy1
ENSMUSG00000015714.11	6146.13	0.0468515	0.150225	0.311876	0.755135	0.99931	1.03301	6319.41	5405.22	6413.94	6170.05	5779.18	6789	Cers2
ENSMUSG00000015697.14	531.916	0.123649	0.17629	0.701395	0.483056	0.99931	1.08949	460.067	526.421	540.814	528.341	509.901	625.951	Setdb1
ENSMUSG00000015522.18	849.72	0.163916	0.188219	0.870878	0.383821	0.99931	1.12032	930.743	662.204	811.222	831.985	883.221	978.946	Arnt
ENSMUSG00000038642.10	109.806	-0.410795	0.341271	-1.20372	0.228698	0.99931	0.752209	188.078	94.0038	93.7944	97.1661	96.517	89.275	Ctss
ENSMUSG00000046519.15	101.331	-0.30922	0.334139	-0.925424	0.354745	0.99931	0.807078	122.492	72.0695	141.689	111.336	78.3062	82.0919	Golph3l
ENSMUSG00000038619.12	732.571	-0.117777	0.159594	-0.737977	0.460528	0.99931	0.921607	696.37	842.9	748.359	660.932	719.324	727.54	Ensa
ENSMUSG00000038612.16	2287.67	0.0560886	0.221366	0.253374	0.799979	0.99931	1.03964	1610.72	2328.16	2790.88	2222.68	2303.66	2469.94	Mcl1
ENSMUSG00000015850.11	62.8028	-0.0205905	0.311263	-0.0661514	0.947257	0.99931	0.985829	69.4441	56.4023	63.86	73.8868	61.9165	51.3075	Adamtsl4
ENSMUSG00000028108.15	1374.97	-0.490133	0.333313	-1.47049	0.141429	0.99931	0.71196	2242.46	873.19	1703.27	825.912	1393.12	1211.88	Ecm1
ENSMUSG00000028107.14	543.601	-0.108452	0.154037	-0.704067	0.481391	0.99931	0.927583	606.671	550.444	534.828	536.438	518.096	515.127	Tars2
ENSMUSG00000028106.13	386.395	0.192022	0.211292	0.908801	0.363455	0.99931	1.14236	325.037	306.034	451.011	400.81	410.652	424.826	Rprd2
ENSMUSG00000015748.13	212.863	0.230164	0.20167	1.14129	0.253749	0.99931	1.17297	172.646	201.586	213.532	222.672	219.439	247.302	Prpf3
ENSMUSG00000054312.6	900.405	0.013671	0.235112	0.0581468	0.953632	0.99931	1.00952	704.086	1207.43	777.296	872.471	967.901	873.253	Mrps21
ENSMUSG00000038550.10	545.837	-0.229954	0.990859	-0.232075	0.816479	0.99931	0.852662	145.64	1400.66	221.514	637.653	546.322	323.237	Ciart
ENSMUSG00000015750.15	938.739	0.11357	0.200646	0.566021	0.57138	0.99931	1.0819	745.559	1124.91	835.169	979.759	926.016	1021.02	Aph1a
ENSMUSG00000038526.14	358.478	-0.041428	0.226281	-0.183082	0.854734	0.99931	0.971693	357.83	342.591	390.145	446.357	280.445	333.499	Car14
ENSMUSG00000015749.12	360.191	0.0184566	0.18241	0.101182	0.919406	0.99931	1.01288	407.984	332.147	333.269	382.592	346.004	359.152	Anp32e
ENSMUSG00000015745.9	75.7035	0.0565397	0.340777	0.165914	0.868225	0.99931	1.03997	60.7636	101.315	60.8666	66.8017	94.6959	69.7782	Plekho1
ENSMUSG00000015747.5	124.234	-0.165554	0.314141	-0.527004	0.598191	0.99931	0.891586	175.539	88.7813	129.716	108.3	138.402	104.667	Vps45
ENSMUSG00000038495.14	464.168	-0.097084	0.172453	-0.56296	0.573462	0.99931	0.934921	492.86	478.375	467.974	401.822	437.058	506.918	Otud7b
ENSMUSG00000068856.3	329.023	0.111832	0.211903	0.52775	0.597673	0.99931	1.0806	343.362	275.744	329.278	372.47	277.714	375.571	Sf3b4
ENSMUSG00000015943.11	457.327	-0.104717	0.244131	-0.428939	0.667968	0.99931	0.929987	513.114	576.556	332.272	459.515	472.569	389.937	Bola1
ENSMUSG00000068854.7	64.0924	0.489655	0.479586	1.02099	0.307257	0.99931	1.40411	49.1895	21.9342	88.8053	61.741	91.0537	71.8305	H2bc21
ENSMUSG00000038403.10	2261.16	-0.0113621	0.217384	-0.0522677	0.958315	0.99931	0.992155	2601.26	1915.59	2292.97	2851.22	1912.13	1993.81	Hjv
ENSMUSG00000038393.14	1038.74	0.45133	0.385455	1.1709	0.241637	0.99931	1.3673	719.518	455.396	1457.8	1389.68	1392.21	817.841	Txnip
ENSMUSG00000028104.14	313.772	-0.333576	0.210354	-1.58578	0.112788	0.99931	0.793567	354.936	411.528	283.379	259.11	290.461	283.217	Polr3gl
ENSMUSG00000049288.4	107.078	-0.27802	0.252675	-1.1003	0.2712	0.99931	0.824722	112.847	126.383	112.753	90.0811	86.501	113.903	Lix1l
ENSMUSG00000038374.10	792.496	-0.0258753	0.204419	-0.12658	0.899273	0.99931	0.982224	735.914	999.573	663.545	840.082	773.957	741.906	Rbm8a
ENSMUSG00000028102.15	272.29	-0.0476819	0.220229	-0.21651	0.82859	0.99931	0.96749	242.09	323.791	264.42	303.644	225.813	273.982	Pex11b
ENSMUSG00000090210.7	54.6373	0.258915	0.364594	0.710145	0.477614	0.99931	1.19658	43.4025	43.8684	61.8644	49.5952	50.0796	79.0135	Itga10
ENSMUSG00000028101.18	195.558	-0.0708212	0.225527	-0.314026	0.753502	0.99931	0.952096	158.178	224.565	218.521	193.32	193.034	185.733	Pias3
ENSMUSG00000028099.8	382.691	0.0561207	0.212317	0.264326	0.791529	0.99931	1.03967	442.706	295.59	387.151	424.09	375.141	371.466	Polr3c
ENSMUSG00000028098.13	527.921	-0.0597602	0.197143	-0.303131	0.76179	0.99931	0.959424	549.766	441.818	624.631	550.608	467.106	533.598	Rnf115
ENSMUSG00000038298.14	311.447	0.383359	0.290622	1.3191	0.187136	0.99931	1.30437	353.972	169.207	287.37	386.64	295.925	375.571	Pdzk1
ENSMUSG00000028096.13	350.454	-0.147659	0.247713	-0.596088	0.551116	0.99931	0.902714	339.504	451.218	314.311	415.993	267.698	314.002	Gpr89
ENSMUSG00000028093.15	918.323	0.0288071	0.153137	0.188113	0.850788	0.99931	1.02017	877.696	897.214	952.911	900.811	1023.44	857.861	Acp6
ENSMUSG00000038256.15	126.496	-0.72254	0.289502	-2.4958	0.0125673	0.651647	0.60603	135.995	210.986	125.724	105.263	93.7853	87.2227	Bcl9
ENSMUSG00000028089.5	268.846	-0.257769	0.250186	-1.03031	0.302866	0.99931	0.836381	382.907	250.677	244.464	256.073	212.155	266.799	Chd1l
ENSMUSG00000028088.14	13708.4	0.0831248	0.238768	0.348141	0.727734	0.99931	1.05931	10088.7	18238.8	11613.5	13085	13766.4	15457.9	Fmo5
ENSMUSG00000038170.15	1222.91	0.0772277	0.15199	0.508111	0.611375	0.99931	1.05499	1146.79	1321.28	1102.58	1326.93	1206.46	1233.43	Pde4dip
ENSMUSG00000027879.9	950.952	-0.375705	0.202739	-1.85315	0.0638613	0.99931	0.770729	1319.44	905.57	996.815	799.596	756.656	927.639	Sec22b
ENSMUSG00000027878.11	499.937	0.137497	0.188262	0.730348	0.465177	0.99931	1.1	504.434	401.083	522.854	539.475	561.802	469.976	Notch2
ENSMUSG00000027875.12	33198.4	0.57467	0.230323	2.49507	0.0125934	0.651647	1.48934	20587.3	30089.6	29340.7	50096.2	32347.7	36729	Hmgcs2
ENSMUSG00000038092.6	3310.81	-0.119717	0.236358	-0.506509	0.6125	0.99931	0.920368	2299.37	3812.37	4232.72	3248.99	3098.56	3172.85	Hsd3b5
ENSMUSG00000063730.13	1380.8	0.437952	0.314475	1.39264	0.163727	0.99931	1.35468	621.139	1473.77	1423.88	1358.3	1892.1	1515.62	Hsd3b2
ENSMUSG00000062410.14	3027.68	0.199371	0.239675	0.831839	0.4055	0.99931	1.1482	2164.34	3502.16	2789.88	3406.89	2487.59	3815.22	Hsd3b3
ENSMUSG00000004233.14	82.4893	-0.104058	0.327432	-0.317802	0.750635	0.99931	0.930412	111.882	58.4912	85.8119	72.8746	75.5746	90.3011	Wars2
ENSMUSG00000033285.15	218.639	-0.0955725	0.26745	-0.357347	0.720832	0.99931	0.935901	256.557	193.23	227.501	181.174	171.181	282.191	Wdr3
ENSMUSG00000027865.10	401.148	-0.338952	0.256661	-1.32062	0.186627	0.99931	0.790615	566.162	300.812	476.954	377.531	347.825	337.603	Gdap2
ENSMUSG00000044468.14	103	0.242827	0.296075	0.820154	0.412128	0.99931	1.18331	77.1601	119.071	86.8097	122.47	88.3221	124.164	Tent5c
ENSMUSG00000008763.16	452.11	0.145931	0.174362	0.836944	0.402624	0.99931	1.10644	390.623	433.462	463.983	432.187	516.275	476.133	Man1a2
ENSMUSG00000033222.16	66.0264	-0.104332	0.382902	-0.272476	0.785256	0.99931	0.930236	98.3791	41.7794	64.8578	71.8625	54.6322	64.6474	Ttf2
ENSMUSG00000027864.9	53.0661	-0.821406	0.38006	-2.16126	0.0306756	0.872049	0.56589	92.5921	63.7137	46.8972	42.5102	33.6899	38.9937	Ptgfrn
ENSMUSG00000033161.10	6502.05	0.0571817	0.130123	0.439442	0.660341	0.99931	1.04043	6711	5909.7	6498.75	6845.15	6633.26	6414.46	Atp1a1
ENSMUSG00000033147.16	223.504	-0.058302	0.250654	-0.2326	0.816072	0.99931	0.960394	237.267	265.299	181.602	260.122	221.261	175.472	Slc22a15
ENSMUSG00000027860.15	108.295	-0.47815	0.279516	-1.71063	0.0871492	0.99931	0.717898	109.953	153.539	114.748	109.312	80.1273	82.0919	Vangl1
ENSMUSG00000027859.10	55.9531	-0.588278	0.483946	-1.21559	0.224142	0.99931	0.665136	92.5921	26.1122	82.8184	35.4252	46.4374	52.3336	Ngf
ENSMUSG00000048938.12	76.1884	0.0408615	0.402647	0.101482	0.919168	0.99931	1.02873	64.6216	43.8684	116.744	65.7896	73.7535	92.3534	Nr1h5
ENSMUSG00000027854.12	231.531	-0.073194	0.190292	-0.384641	0.700504	0.99931	0.950531	224.729	241.276	246.46	213.563	247.666	215.491	Sike1
ENSMUSG00000068823.10	2628.41	-0.0507331	0.135503	-0.374406	0.708102	0.99931	0.965446	2766.19	2656.13	2601.3	2798.59	2447.52	2500.73	Csde1
ENSMUSG00000027852.14	379.279	-0.0118521	0.230181	-0.0514901	0.958935	0.99931	0.991818	352.043	475.241	315.309	335.021	357.841	440.218	Nras
ENSMUSG00000005687.14	625.585	-0.105371	0.240399	-0.438315	0.661158	0.99931	0.929566	527.582	843.945	573.742	683.199	498.064	626.977	Bcas2
ENSMUSG00000033014.12	220.127	0.104088	0.240453	0.432882	0.665101	0.99931	1.07481	158.178	237.098	241.471	207.49	231.276	245.25	Trim33
ENSMUSG00000008730.17	784.399	0.124008	0.189582	0.654111	0.513041	0.99931	1.08976	672.257	720.695	859.117	714.576	796.72	943.031	Hipk1
ENSMUSG00000044098.14	55.5979	0.0313169	0.340376	0.092007	0.926693	0.99931	1.02194	48.225	47.0019	69.8469	49.5952	65.5587	53.3598	Rsbn1
ENSMUSG00000058388.14	89.4918	-0.0314431	0.283412	-0.110945	0.91166	0.99931	0.978441	82.9471	111.76	76.8316	97.1661	89.2327	79.0135	Phtf1
ENSMUSG00000052539.15	298.864	-0.0922973	0.191075	-0.483043	0.629065	0.99931	0.938028	306.711	292.456	326.285	251.013	323.241	293.479	Magi3
ENSMUSG00000032913.13	109.613	0.087672	0.303685	0.288694	0.772816	0.99931	1.06265	119.598	81.4699	117.742	81.9839	126.565	130.321	Lrig2
ENSMUSG00000032902.1	754.716	-0.052662	0.319576	-0.164787	0.869112	0.99931	0.964156	1095.67	405.261	804.237	742.916	691.098	789.109	Slc16a1
ENSMUSG00000002233.13	152.324	-0.418694	0.280188	-1.49433	0.135089	0.99931	0.748102	190.007	169.207	163.641	88.0568	142.954	160.079	Rhoc
ENSMUSG00000002227.15	612.668	-0.0868616	0.194009	-0.447718	0.654356	0.99931	0.941569	679.009	511.798	702.46	538.462	641.929	602.35	Mov10
ENSMUSG00000070372.11	232.994	0.174878	0.225456	0.775662	0.437948	0.99931	1.12887	223.764	212.031	220.517	266.195	191.213	284.243	Capza1
ENSMUSG00000045576.16	305.581	0.216583	0.213459	1.01464	0.310279	0.99931	1.16198	326.966	221.431	299.344	325.911	315.046	344.786	St7l
ENSMUSG00000027905.15	167.542	0.380341	0.238755	1.59302	0.111155	0.99931	1.30165	136.959	147.273	152.665	147.774	211.245	209.334	Ddx20
ENSMUSG00000068798.10	984.818	0.0803861	0.143573	0.559895	0.575551	0.99931	1.0573	921.098	966.15	984.841	964.576	982.47	1089.77	Rap1a
ENSMUSG00000000563.17	6231.11	0.0510976	0.144494	0.353631	0.723615	0.99931	1.03605	6433.22	5802.12	6126.57	7017.22	5790.11	6217.44	Atp5pb
ENSMUSG00000000561.14	261.729	-0.256886	0.22177	-1.15834	0.246725	0.99931	0.836893	265.238	330.058	259.431	258.098	194.855	262.694	Wdr77
ENSMUSG00000027901.12	167.834	-0.133044	0.310406	-0.428612	0.668206	0.99931	0.911905	223.764	119.071	183.598	130.567	144.775	205.23	Dennd2d
ENSMUSG00000040774.15	725.125	0.123367	0.192083	0.642256	0.520707	0.99931	1.08927	581.594	722.784	778.294	651.823	807.647	808.606	Cept1
ENSMUSG00000027900.15	633.076	0.0508728	0.194479	0.261584	0.793642	0.99931	1.03589	575.807	658.026	631.615	711.54	514.454	707.017	Dram2
ENSMUSG00000056260.15	139.688	-0.144326	0.245706	-0.587395	0.556939	0.99931	0.904802	145.64	150.406	143.685	141.701	103.801	152.896	Lrif1
ENSMUSG00000087260.5	452.294	-0.0156268	0.193243	-0.0808659	0.935549	0.99931	0.989227	371.333	518.065	474.959	455.466	427.042	466.898	Lamtor5
ENSMUSG00000027896.15	62.9769	0.467477	0.33614	1.39072	0.16431	0.99931	1.38269	46.296	60.5802	51.8863	82.9961	83.7694	52.3336	Slc16a4
ENSMUSG00000048109.10	300.253	0.0146014	0.24694	0.0591292	0.952849	0.99931	1.01017	363.617	303.945	228.499	256.073	292.282	357.1	Rbm15
ENSMUSG00000014601.13	337.511	-0.0338953	0.180244	-0.188052	0.850836	0.99931	0.976779	376.155	326.924	321.296	304.656	345.094	350.943	Strip1
ENSMUSG00000027893.14	1915.9	0.0843861	0.131201	0.643181	0.520107	0.99931	1.06024	1872.1	1885.3	1822.01	1981.78	1859.32	2074.87	Ahcyl1
ENSMUSG00000014599.10	177.523	0.0723139	0.225837	0.320203	0.748814	0.99931	1.0514	175.539	159.806	183.598	174.089	156.612	215.491	Csf1
ENSMUSG00000004032.10	144.571	-0.118434	0.322758	-0.366944	0.713661	0.99931	0.921187	191.936	106.538	152.665	134.616	101.07	180.602	Gstm5
ENSMUSG00000004035.12	1217.96	-0.253467	0.197126	-1.28581	0.198509	0.99931	0.838878	1216.24	1632.53	1125.53	1203.44	1117.23	1012.81	Gstm7
ENSMUSG00000068762.11	2286.04	-0.285929	0.209691	-1.36357	0.172703	0.99931	0.820213	2777.76	2847.27	1910.81	1889.68	2372.86	1917.87	Gstm6
ENSMUSG00000004038.9	1155.15	-1.33133	0.811988	-1.63959	0.10109	0.99931	0.397402	3596.62	629.825	733.392	751.013	735.714	484.342	Gstm3
ENSMUSG00000040562.12	1911.49	-0.988848	0.260956	-3.78933	0.000151057	0.0543209	0.50388	3526.22	2322.94	1777.1	1342.11	1391.3	1109.27	Gstm2
ENSMUSG00000058135.12	20539.6	-0.115154	0.23416	-0.491778	0.622876	0.99931	0.923283	25886.2	17739.6	20451.2	15360.3	25212.8	18587.7	Gstm1
ENSMUSG00000027890.17	757.988	-0.312334	0.299671	-1.04225	0.297294	0.99931	0.805338	1244.21	527.466	747.362	656.884	751.193	620.82	Gstm4
ENSMUSG00000027889.17	844.315	-0.136357	0.178536	-0.763748	0.445018	0.99931	0.909814	806.323	955.705	891.047	798.584	920.553	693.677	Ampd2
ENSMUSG00000000001.4	1374.65	-0.153965	0.1456	-1.05746	0.290304	0.99931	0.898777	1417.82	1509.28	1416.89	1174.09	1355.79	1374.01	Gnai3
ENSMUSG00000050947.9	166.955	0.257387	0.308306	0.834845	0.403805	0.99931	1.19531	124.421	129.516	202.556	134.616	233.098	177.524	Amigo1
ENSMUSG00000048796.7	141.729	-0.140585	0.306767	-0.458281	0.646751	0.99931	0.907151	134.066	193.23	118.74	170.041	134.76	99.5365	Cyb561d1
ENSMUSG00000068749.9	881.528	-0.247597	0.166444	-1.48757	0.136864	0.99931	0.842298	1011.76	893.036	965.883	921.054	749.372	748.063	Psma5
ENSMUSG00000068747.14	259.233	-0.218845	0.225189	-0.971827	0.331137	0.99931	0.859253	275.847	246.499	314.311	190.284	266.787	261.668	Sort1
ENSMUSG00000068739.13	1373.58	-0.240942	0.171317	-1.40641	0.159601	0.99931	0.846192	1603	1444.52	1416.89	1213.56	1461.41	1102.08	Sars
ENSMUSG00000068732.5	323.502	-0.0660289	0.192329	-0.343312	0.731364	0.99931	0.955264	320.214	330.058	342.25	369.434	280.445	298.609	Tmem167b
ENSMUSG00000048100.13	357.058	-0.0899911	0.242825	-0.370601	0.710935	0.99931	0.939529	315.392	474.197	315.309	380.567	370.589	286.296	Taf13
ENSMUSG00000027884.16	617.579	-0.0260139	0.142153	-0.182999	0.854799	0.99931	0.98213	620.174	626.692	622.635	616.398	618.255	601.324	Clcc1
ENSMUSG00000027883.15	228.386	-0.4183	0.185179	-2.2589	0.0238898	0.82714	0.748306	268.131	259.033	256.438	200.405	182.107	204.204	Gpsm2
ENSMUSG00000027882.18	385.783	0.116613	0.225067	0.518124	0.604372	0.99931	1.08419	322.143	313.346	474.959	405.871	371.499	426.878	Stxbp3
ENSMUSG00000027881.14	1176.07	0.0122915	0.14648	0.0839128	0.933126	0.99931	1.00856	1179.58	1104.02	1229.31	1133.6	1127.25	1282.69	Prpf38b
ENSMUSG00000049300.11	74.8901	-0.0329346	0.334734	-0.0983904	0.921622	0.99931	0.97743	66.5506	86.6924	73.8381	72.8746	51.9006	97.4842	Prmt6
ENSMUSG00000074264.12	4157.83	-0.0744289	0.202916	-0.366796	0.713771	0.99931	0.949718	3527.18	3874	5394.17	3721.67	4411.55	4018.4	Amy1
ENSMUSG00000027981.14	159.74	0.0396806	0.242264	0.163791	0.869896	0.99931	1.02789	131.172	167.118	174.617	137.652	185.75	162.132	Rnpc3
ENSMUSG00000027965.15	106.25	0.137244	0.252285	0.544003	0.586439	0.99931	1.0998	106.095	88.7813	108.762	98.1783	123.833	111.85	Olfm3
ENSMUSG00000045092.8	694.336	0.155061	0.209786	0.739139	0.459822	0.99931	1.11347	616.316	658.026	696.473	750.001	562.712	882.488	S1pr1
ENSMUSG00000054426.11	59.3199	0.124857	0.326046	0.382942	0.701763	0.99931	1.0904	53.0476	54.3133	62.8622	77.9353	56.4533	51.3075	A930005H10Rik
ENSMUSG00000033554.17	138.929	-0.338662	0.255659	-1.32466	0.185283	0.99931	0.790774	175.539	170.251	119.738	132.591	125.654	109.798	Dph5
ENSMUSG00000054414.4	331.053	0.0322567	0.166116	0.194183	0.846033	0.99931	1.02261	346.256	315.435	320.298	330.972	337.809	335.551	Slc30a7
ENSMUSG00000027963.14	156.924	-0.244433	0.260135	-0.939639	0.347403	0.99931	0.844148	181.326	196.363	132.709	162.956	118.37	149.818	Extl2
ENSMUSG00000027962.14	93.4957	-0.553796	0.390028	-1.41989	0.155641	0.99931	0.681225	162.036	65.8026	105.768	53.6438	86.501	87.2227	Vcam1
ENSMUSG00000000339.14	190.329	0.245582	0.234193	1.04863	0.294348	0.99931	1.18557	192.9	181.741	147.676	242.915	176.644	200.099	Rtca
ENSMUSG00000000340.10	1646.7	0.0517368	0.287433	0.179996	0.857156	0.99931	1.03651	1068.67	2351.14	1431.86	1686.24	1421.35	1920.95	Dbt
ENSMUSG00000089911.4	250.67	0.0425521	0.233518	0.182222	0.855409	0.99931	1.02993	290.315	184.874	265.418	253.037	239.471	270.903	Mfsd14a
ENSMUSG00000027957.13	1135.08	0.179961	0.162201	1.10949	0.267218	0.99931	1.13285	1028.16	953.616	1211.34	1139.68	1256.54	1221.12	Slc35a3
ENSMUSG00000033400.14	994.402	0.292408	0.193455	1.51151	0.13066	0.99931	1.22468	904.702	713.384	1063.67	1031.38	1124.51	1128.76	Agl
ENSMUSG00000033386.10	748.145	-0.0880081	0.145753	-0.603818	0.545965	0.99931	0.940821	774.494	782.32	756.342	697.37	778.509	699.834	Frrs1
ENSMUSG00000033377.14	767.898	0.275037	0.237014	1.16043	0.245875	0.99931	1.21003	836.222	488.82	759.335	947.37	755.746	819.893	Palmd
ENSMUSG00000028007.13	240.12	-0.279368	0.330343	-0.845691	0.397725	0.99931	0.823952	350.114	144.139	295.353	251.013	186.66	213.439	Snx7
ENSMUSG00000033308.16	6902.56	0.241127	0.20518	1.1752	0.239916	0.99931	1.18192	4770.42	7729.2	6481.79	7662.97	6945.58	7825.41	Dpyd
ENSMUSG00000028134.11	192.454	-0.25858	0.228709	-1.13061	0.258221	0.99931	0.83591	168.788	233.965	226.503	176.114	190.302	159.053	Ptbp2
ENSMUSG00000028133.17	121.078	0.1528	0.274465	0.55672	0.577719	0.99931	1.11173	132.137	91.9148	119.738	155.871	112.907	113.903	Rwdd3
ENSMUSG00000028132.15	1692.88	0.439478	0.223528	1.9661	0.0492872	0.99931	1.35611	1316.54	1243.98	1750.16	2187.25	1494.19	2165.18	Tlcd4
ENSMUSG00000039887.11	243.939	-0.271731	0.228134	-1.1911	0.233614	0.99931	0.828325	324.072	207.853	268.412	222.672	223.082	217.544	Alg14
ENSMUSG00000053931.11	2371.28	0.140164	0.155994	0.898524	0.368906	0.99931	1.10203	1967.58	2519.3	2282	2368.42	2532.2	2558.19	Cnn3
ENSMUSG00000039865.8	149.102	-0.0904202	0.240021	-0.376718	0.706383	0.99931	0.939249	169.752	131.605	159.65	140.688	125.654	167.262	Slc44a3
ENSMUSG00000097124.2	160.545	-0.460224	0.468771	-0.981767	0.326215	0.99931	0.726873	332.753	102.36	122.731	84.0082	192.123	129.295	A530020G20Rik
ENSMUSG00000028128.13	110.255	-0.0199459	0.35757	-0.0557819	0.955516	0.99931	0.98627	126.35	88.7813	117.742	165.992	84.68	77.9873	F3
ENSMUSG00000028127.10	10102.3	0.250833	0.213817	1.17312	0.240747	0.99931	1.18989	9616.07	6924.94	11137.6	12567.8	10009.5	10358	Abcd3
ENSMUSG00000106087.1	87.2427	0.900535	0.321511	2.80095	0.0050953	0.405807	1.86676	56.9056	42.8239	82.8184	116.397	122.923	101.589	Gm43609
ENSMUSG00000039831.16	951.928	0.0645935	0.279446	0.231148	0.8172	0.99931	1.04579	896.986	623.558	1271.21	772.268	1019.8	1127.74	Arhgap29
ENSMUSG00000028124.15	3031.33	0.265628	0.186688	1.42284	0.154781	0.99931	1.20216	2218.35	2821.16	3219.94	3015.19	3530.15	3383.21	Gclm
ENSMUSG00000039756.12	260.225	0.181321	0.21606	0.839217	0.401348	0.99931	1.13392	280.67	196.363	254.442	298.583	276.803	254.485	Dnttip2
ENSMUSG00000028121.8	778.54	-0.0777365	0.161261	-0.482053	0.629769	0.99931	0.947543	829.471	748.897	820.202	816.803	785.794	670.076	Bcar3
ENSMUSG00000039735.16	326.67	-0.221848	0.184169	-1.20459	0.228362	0.99931	0.857466	343.362	321.702	390.145	275.304	311.404	318.106	Fnbp1l
ENSMUSG00000023057.5	1578.6	0.401623	0.304711	1.31805	0.187488	0.99931	1.32099	786.068	1630.44	1664.35	2119.44	1342.13	1929.16	Fabp2
ENSMUSG00000054091.9	475.165	-0.0924584	0.221235	-0.417918	0.676007	0.99931	0.937923	410.877	617.291	443.029	470.649	404.279	504.865	1810037I17Rik
ENSMUSG00000039701.11	89.4417	-0.0596198	0.298268	-0.199887	0.841569	0.99931	0.959517	114.776	71.0251	87.8075	97.1661	75.5746	90.3011	Usp53
ENSMUSG00000039234.11	1005.72	-0.332134	0.202775	-1.63794	0.101434	0.99931	0.794361	1288.57	912.881	1161.45	974.698	949.69	747.037	Sec24d
ENSMUSG00000028114.16	134.916	0.260843	0.315363	0.82712	0.408169	0.99931	1.19818	157.214	74.1585	136.7	132.591	153.881	154.949	Mettl14
ENSMUSG00000104960.1	267.66	0.0456072	0.314057	0.145219	0.884538	0.99931	1.03212	161.072	378.104	251.449	240.891	308.672	265.773	Snhg8
ENSMUSG00000053819.16	109.533	-0.356102	0.292491	-1.21748	0.223422	0.99931	0.781273	150.462	86.6924	131.711	87.0447	103.801	97.4842	Camk2d
ENSMUSG00000027968.11	150.125	-0.175098	0.291903	-0.599848	0.548607	0.99931	0.885708	196.758	119.071	161.646	178.138	130.207	114.929	Larp7
ENSMUSG00000046688.14	312.126	0.210953	0.207208	1.01807	0.308643	0.99931	1.15745	247.877	277.833	342.25	367.409	305.941	331.446	Tifa
ENSMUSG00000074238.6	379.02	0.144084	0.18203	0.79154	0.428629	0.99931	1.10503	358.794	354.081	367.195	453.442	349.646	390.963	Ap1ar
ENSMUSG00000050549.8	90.9046	-0.19191	0.297078	-0.645993	0.518284	0.99931	0.875446	85.8406	105.493	99.7813	64.7774	107.443	82.0919	Fam241a
ENSMUSG00000028024.14	1859.4	0.0143703	0.326188	0.0440553	0.96486	0.99931	1.01001	2634.05	997.484	1918.79	1469.64	2254.49	1881.96	Enpep
ENSMUSG00000105837.4	203.229	0.260113	0.481086	0.540678	0.588729	0.99931	1.19757	240.161	50.1353	264.42	191.296	215.797	257.563	Gm35986
ENSMUSG00000041220.10	18242.4	-0.399975	1.0815	-0.369834	0.711506	0.99931	0.757871	43980.3	2283.25	16001.9	7708.51	23887	15593.4	Elovl6
ENSMUSG00000028010.16	139.206	0.0420418	0.28125	0.149482	0.881173	0.99931	1.02957	165.894	107.582	137.698	164.98	109.264	149.818	Gar1
ENSMUSG00000058952.12	8638.87	0.124339	0.135376	0.918477	0.358369	0.99931	1.09001	7660.07	8155.35	8985.3	8752.04	9402.21	8878.24	Cfi
ENSMUSG00000027999.15	255.425	-0.256501	0.414395	-0.618977	0.535931	0.99931	0.837116	154.32	504.487	175.615	216.6	240.382	241.145	Pla2g12a
ENSMUSG00000027997.9	270.978	-0.249739	0.312342	-0.799569	0.423961	0.99931	0.841049	191.936	401.083	290.363	295.547	262.235	184.707	Casp6
ENSMUSG00000001052.15	405.142	0.118247	0.200439	0.58994	0.555231	0.99931	1.08541	362.652	357.214	446.022	370.446	487.137	407.381	Sec24b
ENSMUSG00000019232.14	1972.97	-0.510731	0.376894	-1.35511	0.175384	0.99931	0.701867	1229.74	3993.07	1733.2	1930.16	1628.95	1322.71	Etnppl
ENSMUSG00000041084.8	920.477	-0.186577	0.20692	-0.901685	0.367224	0.99931	0.878688	1179.58	978.684	781.287	974.698	811.289	797.318	Ostc
ENSMUSG00000062006.12	2902.07	-0.0466935	0.169644	-0.275245	0.783128	0.99931	0.968153	2686.14	3501.12	2660.17	2965.59	2887.31	2712.11	Rpl34
ENSMUSG00000027984.8	4909.1	0.324154	0.172428	1.87994	0.0601159	0.99931	1.25193	4300.71	4373.26	4405.34	6263.17	4449.8	5662.29	Hadh
ENSMUSG00000027983.13	1179.63	-0.318122	0.233892	-1.36012	0.173791	0.99931	0.802113	1086.99	1675.36	1165.45	1210.53	1099.02	840.416	Cyp2u1
ENSMUSG00000050931.7	631.089	-0.119682	0.238078	-0.5027	0.615175	0.99931	0.920391	495.753	698.761	777.296	500.001	588.207	726.514	Sgms2
ENSMUSG00000028032.13	265.018	-0.478404	0.203664	-2.34899	0.0188245	0.773611	0.717771	340.469	254.855	330.276	216.6	230.366	217.544	Papss1
ENSMUSG00000028029.11	479.629	0.083786	0.156863	0.534135	0.593248	0.99931	1.0598	471.641	433.462	491.922	505.062	494.422	481.264	Aimp1
ENSMUSG00000028030.12	265.918	-0.380612	0.259308	-1.4678	0.142159	0.99931	0.768111	378.084	292.456	231.493	255.061	183.929	254.485	Tbck
ENSMUSG00000028018.15	77.5785	-0.318507	0.3172	-1.00412	0.315321	0.99931	0.801899	92.5921	96.0927	69.8469	71.8625	83.7694	51.3075	Gstcd
ENSMUSG00000028016.9	87.2512	-0.384489	0.293946	-1.30803	0.190864	0.99931	0.76605	84.8761	87.7368	123.729	87.0447	68.2903	71.8305	Ints12
ENSMUSG00000028013.16	917.642	0.0388904	0.146803	0.264916	0.791074	0.99931	1.02732	937.495	940.038	838.163	979.759	886.863	923.534	Ppa2
ENSMUSG00000040943.12	203.341	-0.00444453	0.233396	-0.0190429	0.984807	0.99931	0.996924	187.113	170.251	253.444	211.539	189.392	208.308	Tet2
ENSMUSG00000028167.15	259.185	-0.214226	0.317127	-0.675521	0.499345	0.99931	0.862009	164.93	398.994	271.405	261.134	218.529	240.119	Bdh2
ENSMUSG00000028165.9	777.648	0.00795307	0.15187	0.0523676	0.958236	0.99931	1.00553	707.944	833.5	785.279	748.989	786.704	803.475	Cisd2
ENSMUSG00000078578.9	3468.17	-0.038581	0.144294	-0.267377	0.789179	0.99931	0.973612	3579.26	3646.3	3317.73	3455.47	3089.45	3720.82	Ube2d3
ENSMUSG00000028164.15	329.8	0.206114	0.226331	0.910673	0.362468	0.99931	1.15358	243.054	316.479	359.213	371.458	298.656	389.937	Manba
ENSMUSG00000028163.17	374.937	-0.0492627	0.183318	-0.268728	0.788139	0.99931	0.96643	441.741	349.903	352.228	363.361	376.052	366.335	Nfkb1
ENSMUSG00000053897.15	329.568	-0.308716	0.181655	-1.69946	0.0892318	0.99931	0.80736	341.433	344.68	408.105	297.571	309.583	276.034	Slc39a8
ENSMUSG00000028161.17	1009.18	-0.0807715	0.25611	-0.315379	0.752474	0.99931	0.945552	733.985	1446.61	931.957	1015.18	976.096	951.24	Ppp3ca
ENSMUSG00000037894.13	1131.81	0.0574588	0.180657	0.318055	0.750443	0.99931	1.04063	1101.46	1059.11	1167.44	936.236	1282.95	1243.69	H2az1
ENSMUSG00000074212.7	381.435	-0.0641474	0.2489	-0.257724	0.79662	0.99931	0.95651	324.072	528.51	317.304	385.628	344.183	388.911	Dnajb14
ENSMUSG00000091512.5	299.857	-0.187578	0.190381	-0.985276	0.324489	0.99931	0.878078	333.717	320.657	303.335	265.183	254.04	322.211	Lamtor3
ENSMUSG00000028158.14	5412.23	-0.0232973	0.230242	-0.101186	0.919403	0.99931	0.983981	6738.97	3720.46	5908.05	5575.92	5280.21	5249.78	Mttp
ENSMUSG00000004127.12	88.3019	-0.267877	0.372151	-0.719809	0.471643	0.99931	0.830541	60.7636	141.006	87.8075	63.7653	81.0378	95.4319	Trmt10a
ENSMUSG00000099146.7	394.175	0.437007	0.247827	1.76336	0.0778405	0.99931	1.35379	225.693	380.193	399.125	441.296	458	460.741	0610031O16Rik
ENSMUSG00000055301.8	672.22	0.440392	0.235514	1.86992	0.0614952	0.99931	1.35697	411.842	729.051	570.749	779.353	832.231	710.095	Adh7
ENSMUSG00000074207.10	37572.9	0.359133	0.188048	1.9098	0.0561594	0.99931	1.28265	37101.5	27971.3	33688.1	35099.2	47978.9	43598	Adh1
ENSMUSG00000089635.1	115.327	0.862991	0.247008	3.49378	0.000476235	0.0984167	1.81881	93.5566	71.0251	80.8228	139.676	161.165	145.713	Gm16559
ENSMUSG00000090306.5	742.376	-0.00904596	0.226112	-0.0400066	0.968088	0.99931	0.993749	644.287	850.212	739.379	785.426	554.517	880.436	Adh6-ps1
ENSMUSG00000037797.14	1508.85	0.428818	0.242643	1.76728	0.0771808	0.99931	1.34613	868.051	1571.95	1418.89	1812.76	1525.15	1856.3	Adh4
ENSMUSG00000028138.8	6724.92	0.195802	0.146651	1.33515	0.181826	0.99931	1.14536	5921.07	5844.94	7041.56	7490.9	6797.16	7253.85	Adh5
ENSMUSG00000005813.12	510.33	0.0157715	0.241494	0.0653081	0.947929	0.99931	1.01099	540.121	566.112	416.088	521.256	384.247	634.16	Metap1
ENSMUSG00000028156.12	711.35	-0.00127894	0.156551	-0.00816945	0.993482	0.99931	0.999114	786.068	684.138	664.543	696.357	692.008	744.984	Eif4e
ENSMUSG00000028149.12	440.448	-0.104663	0.171722	-0.60949	0.5422	0.99931	0.930022	492.86	475.241	401.121	440.284	420.668	412.512	Rap1gds1
ENSMUSG00000028273.15	691.671	0.0201472	0.156596	0.128658	0.897629	0.99931	1.01406	624.032	713.384	723.414	659.92	736.625	692.651	Pdlim5
ENSMUSG00000040253.15	149.855	0.0412737	0.30137	0.136954	0.891067	0.99931	1.02902	137.924	202.63	102.775	130.567	162.076	163.158	Gbp7
ENSMUSG00000028268.14	100.267	-0.883305	0.267408	-3.30321	0.000955853	0.151084	0.542124	115.74	139.961	134.705	60.7288	83.7694	66.6997	Gbp3
ENSMUSG00000040213.13	2000.41	0.157884	0.381893	0.413426	0.679295	0.99931	1.11565	2374.6	776.053	2522.47	1621.46	2651.48	2056.4	Kyat3
ENSMUSG00000028271.9	355.769	0.0408929	0.196381	0.208233	0.835047	0.99931	1.02875	332.753	315.435	404.114	374.495	389.71	318.106	Gtf2b
ENSMUSG00000004591.16	454.727	-0.129293	0.219094	-0.590125	0.555107	0.99931	0.914279	408.948	461.663	554.784	346.154	465.285	491.526	Pkn2
ENSMUSG00000028266.17	312.568	-0.143916	0.20479	-0.702749	0.482212	0.99931	0.905059	336.611	365.57	282.381	255.061	310.493	325.289	Lmo4
ENSMUSG00000040151.9	212.171	-0.0890282	0.221828	-0.401339	0.68817	0.99931	0.940156	199.652	254.855	201.558	223.685	175.734	217.544	Hs2st1
ENSMUSG00000037072.15	3115.93	-0.166543	0.1495	-1.114	0.26528	0.99931	0.890975	3276.41	3633.77	2976.48	3107.29	2745.27	2956.34	Selenof
ENSMUSG00000037062.13	1010.99	0.0852143	0.150763	0.565222	0.571923	0.99931	1.06085	964.501	971.372	1007.79	935.224	1129.07	1057.96	Sh3glb1
ENSMUSG00000056025.12	53.7693	-0.302386	0.465014	-0.650272	0.515517	0.99931	0.81091	75.2311	24.0232	78.8272	45.5466	52.8112	46.1767	Clca3a1
ENSMUSG00000028256.16	196.682	0.00436374	0.22949	0.0190149	0.984829	0.99931	1.00303	207.368	186.963	194.573	241.903	166.628	182.655	Odf2l
ENSMUSG00000074182.8	147.756	0.198684	0.252203	0.787793	0.430818	0.99931	1.14765	148.533	134.739	129.716	162.956	188.481	122.112	Znhit6
ENSMUSG00000028195.4	298.756	-0.349733	0.250966	-1.39355	0.163455	0.99931	0.784729	241.125	354.081	409.103	282.389	226.724	279.113	Ccn1
ENSMUSG00000028194.15	1762.18	0.36976	0.154515	2.39304	0.0167093	0.746399	1.29214	1580.82	1351.57	1680.32	1897.78	2100.61	1962	Ddah1
ENSMUSG00000028191.11	196.497	-0.215465	0.2239	-0.962327	0.335885	0.99931	0.861269	201.581	222.476	209.541	144.737	198.497	202.151	Bcl10
ENSMUSG00000036873.13	150.144	-0.115515	0.223712	-0.516357	0.605605	0.99931	0.923053	135.03	163.984	169.628	146.761	152.06	133.399	2410004B18Rik
ENSMUSG00000036863.12	130.74	0.380244	0.253079	1.50247	0.132976	0.99931	1.30156	101.273	138.917	100.779	133.603	145.686	164.184	Syde2
ENSMUSG00000036825.12	138.376	-0.241011	0.313468	-0.768854	0.44198	0.99931	0.846152	122.492	197.408	129.716	149.798	89.2327	141.609	Ssx2ip
ENSMUSG00000028189.12	135.594	-0.334665	0.252791	-1.32388	0.185542	0.99931	0.792968	152.391	178.607	122.731	134.616	109.264	115.955	Ctbs
ENSMUSG00000068523.12	1464.55	-0.0586572	0.178198	-0.329169	0.742028	0.99931	0.960157	1500.76	1738.03	1244.27	1530.37	1396.76	1377.09	Gng5
ENSMUSG00000028187.10	280.976	0.020796	0.236693	0.0878606	0.929987	0.99931	1.01452	303.818	202.63	330.276	280.365	296.835	271.93	Rpf1
ENSMUSG00000028186.14	48101.6	0.126283	0.145968	0.86514	0.386962	0.99931	1.09148	42773.7	48467.3	46752.5	51998.1	53955.7	44662.1	Uox
ENSMUSG00000028185.12	513.501	0.375151	0.221668	1.6924	0.0905689	0.99931	1.29698	379.049	387.504	574.74	533.402	577.281	629.03	Dnase2b
ENSMUSG00000005034.15	764.531	0.209554	0.188135	1.11385	0.265343	0.99931	1.15633	599.92	825.144	702.46	747.977	807.647	904.038	Prkacb
ENSMUSG00000028184.12	559.321	-0.10536	0.222225	-0.474115	0.635418	0.99931	0.929573	462.96	539.999	736.386	483.806	574.549	558.225	Adgrl2
ENSMUSG00000039167.12	53.1325	-0.539706	0.368083	-1.46626	0.142577	0.99931	0.687911	72.3376	59.5357	56.8753	31.3766	39.1531	59.5167	Adgrl4
ENSMUSG00000028035.13	647.112	0.509611	0.22692	2.24577	0.0247187	0.832037	1.42367	621.139	435.551	544.806	769.232	602.776	909.168	Dnajb4
ENSMUSG00000028034.15	619.971	0.125591	0.193457	0.649193	0.516214	0.99931	1.09095	516.008	664.293	598.688	598.179	586.386	756.272	Fubp1
ENSMUSG00000025437.15	140.106	0.467372	0.346423	1.34914	0.177293	0.99931	1.38259	128.279	63.7137	160.648	186.235	152.97	148.792	Usp33
ENSMUSG00000039068.16	412.867	0.143083	0.178172	0.803062	0.421939	0.99931	1.10426	385.8	365.57	426.066	401.822	484.406	413.538	Zzz3
ENSMUSG00000039047.17	603.033	0.12712	0.153855	0.826231	0.408673	0.99931	1.09211	537.227	576.556	615.65	658.908	610.06	619.794	Pigk
ENSMUSG00000038975.14	789.913	-0.0720232	0.157051	-0.458598	0.646523	0.99931	0.951303	876.731	740.541	811.222	816.803	718.414	775.769	Rabggtb
ENSMUSG00000062908.12	4837.4	0.28169	0.185242	1.52066	0.128346	0.99931	1.21562	3929.38	4991.6	4178.84	5993.94	4391.52	5539.15	Acadm
ENSMUSG00000028199.18	1505.4	0.208878	0.207243	1.00789	0.313508	0.99931	1.15579	1112.07	1618.95	1458.8	1818.83	1352.15	1671.6	Cryz
ENSMUSG00000053870.7	205.971	0.0071283	0.219391	0.0324913	0.97408	0.99931	1.00495	226.658	165.029	224.508	216.6	203.96	199.073	Fpgt
ENSMUSG00000028180.18	660.25	0.156513	0.143685	1.08928	0.27603	0.99931	1.11459	609.565	641.315	622.635	669.029	704.756	714.2	Zranb2
ENSMUSG00000028179.12	4787.13	-0.309105	0.399988	-0.772786	0.439649	0.99931	0.807142	2787.41	9433.8	3672.95	5602.24	3359.88	3866.53	Cth
ENSMUSG00000104528.1	155.333	0.242595	0.546757	0.443698	0.657261	0.99931	1.18312	100.308	255.899	70.8447	269.231	172.092	63.6213	Gm43314
ENSMUSG00000039988.14	548.426	-0.240268	0.160765	-1.49453	0.135037	0.99931	0.846588	570.985	638.181	572.744	484.819	478.943	544.885	Ankrd13c
ENSMUSG00000055436.18	1771.02	0.0704913	0.1708	0.412712	0.679817	0.99931	1.05007	1769.86	1679.53	1734.2	1519.23	2090.59	1832.7	Srsf11
ENSMUSG00000063052.9	224.118	-0.148483	0.231773	-0.640641	0.521756	0.99931	0.902198	227.622	271.566	207.545	221.66	172.092	244.224	Lrrc40
ENSMUSG00000028232.13	167.961	-0.247804	0.235547	-1.05204	0.292783	0.99931	0.842177	161.072	205.764	180.604	138.664	182.107	139.556	Tmem68
ENSMUSG00000028233.6	209.709	0.188432	0.220547	0.854388	0.39289	0.99931	1.13952	172.646	207.853	207.545	203.442	203.05	263.72	Tgs1
ENSMUSG00000042228.14	387.304	-0.0869732	0.176746	-0.492079	0.622664	0.99931	0.941496	394.481	361.392	441.033	348.179	388.799	389.937	Lyn
ENSMUSG00000028234.6	3518.68	-0.249848	0.204185	-1.22364	0.221089	0.99931	0.840985	3863.79	4688.7	2915.61	3194.34	3416.34	3033.3	Rps20
ENSMUSG00000042198.12	372.74	0.0130108	0.17639	0.0737614	0.9412	0.99931	1.00906	344.327	400.038	369.191	356.276	411.563	355.048	Chchd7
ENSMUSG00000066324.2	626.008	0.121296	0.152548	0.795134	0.426536	0.99931	1.08771	644.287	562.978	591.703	626.519	657.408	673.154	Bpnt2
ENSMUSG00000028243.5	69.5046	-0.222755	0.346323	-0.643201	0.520094	0.99931	0.856927	86.8051	90.8703	46.8972	66.8017	61.006	64.6474	Ubxn2b
ENSMUSG00000028240.2	1868.67	-0.32944	0.84656	-0.389151	0.697165	0.99931	0.795846	375.191	3841.62	2026.56	1983.81	1351.24	1633.63	Cyp7a1
ENSMUSG00000028249.15	902.44	-0.125217	0.179296	-0.698378	0.484941	0.99931	0.916866	864.193	997.484	962.889	794.536	777.599	1017.94	Sdcbp
ENSMUSG00000028245.15	295.324	0.0105199	0.214565	0.0490292	0.960896	0.99931	1.00732	318.285	231.876	332.272	314.778	274.072	300.662	Nsmaf
ENSMUSG00000041272.11	78.9781	0.340068	0.378328	0.898871	0.368721	0.99931	1.26582	96.4501	66.8471	45.8994	90.0811	111.996	62.5951	Tox
ENSMUSG00000041261.9	1230.11	0.267252	0.16161	1.65368	0.0981919	0.99931	1.20351	978.004	1246.07	1125.53	1398.79	1259.27	1372.99	Car8
ENSMUSG00000047187.9	2024.02	-0.11974	0.158444	-0.755726	0.449814	0.99931	0.920354	1986.87	2426.34	1910.81	2005.06	1868.42	1946.61	Rab2a
ENSMUSG00000041235.12	419.057	-0.0769119	0.250442	-0.307104	0.758764	0.99931	0.948085	371.333	554.622	365.199	355.264	502.617	365.309	Chd7
ENSMUSG00000028207.18	468.168	-0.199373	0.185453	-1.07506	0.282347	0.99931	0.870929	546.872	429.284	524.849	427.126	400.636	480.238	Asph
ENSMUSG00000085558.7	65.7856	-0.42431	0.281987	-1.50472	0.132397	0.99931	0.745195	78.1246	75.203	72.8403	56.6802	56.4533	55.4121	4930412C18Rik
ENSMUSG00000059482.15	90.3763	-0.0138037	0.299193	-0.0461363	0.963202	0.99931	0.990478	77.1601	102.36	92.7966	110.324	68.2903	91.3273	Cfap418
ENSMUSG00000049969.3	209.421	-0.130559	0.237784	-0.549066	0.58296	0.99931	0.913477	205.439	188.008	263.423	181.174	235.829	182.655	Plekhf2
ENSMUSG00000050323.14	310.557	-0.269198	0.224297	-1.20019	0.230067	0.99931	0.82978	276.812	413.617	328.28	248.988	311.404	284.243	Ndufaf6
ENSMUSG00000028211.11	713.053	0.178901	0.15384	1.1629	0.244868	0.99931	1.13202	641.393	700.85	664.543	696.357	759.388	815.789	Trp53inp1
ENSMUSG00000040738.10	170.094	0.228428	0.363738	0.628002	0.530003	0.99931	1.17156	189.042	75.203	205.549	160.931	186.66	203.178	Ints8
ENSMUSG00000045205.16	175.915	-0.142764	0.235086	-0.607285	0.543662	0.99931	0.905782	182.291	215.164	156.657	145.749	189.392	166.236	Dpy19l4
ENSMUSG00000040720.15	289.71	-0.00829923	0.191953	-0.0432357	0.965514	0.99931	0.994264	325.037	259.033	287.37	313.766	283.177	269.877	Virma
ENSMUSG00000052137.11	94.5293	-0.21342	0.292592	-0.729411	0.46575	0.99931	0.86249	80.0536	110.716	113.751	74.8989	81.0378	106.72	Rbm12b2
ENSMUSG00000046667.14	116.515	0.11142	0.292987	0.380289	0.703731	0.99931	1.08029	122.492	83.5589	129.716	114.373	100.159	148.792	Rbm12b1
ENSMUSG00000028218.19	179.894	-0.0901418	0.280261	-0.321635	0.747729	0.99931	0.93943	192.9	208.897	154.661	234.818	147.507	140.582	Cibar1
ENSMUSG00000040550.17	477.394	0.0812689	0.165131	0.492148	0.622615	0.99931	1.05795	497.682	466.885	427.064	520.244	458.911	493.578	Otud6b
ENSMUSG00000028221.3	238.903	0.0959654	0.195514	0.490835	0.623543	0.99931	1.06878	252.699	202.63	237.479	233.806	259.503	247.302	Pip4p2
ENSMUSG00000040536.15	408.609	-0.079803	0.173745	-0.459312	0.64601	0.99931	0.946187	455.244	402.127	402.118	438.26	374.231	379.675	Necab1
ENSMUSG00000087241.1	118.629	0.479123	0.341696	1.40219	0.160859	0.99931	1.3939	112.847	58.4912	125.724	164.98	110.175	139.556	Gm11844
ENSMUSG00000043252.8	486.357	0.169721	0.186833	0.908408	0.363663	0.99931	1.12484	486.108	377.06	509.882	510.122	496.243	538.728	Tmem64
ENSMUSG00000028223.8	2888.82	0.370786	0.248483	1.4922	0.135647	0.99931	1.29306	1995.55	2890.09	2673.14	4257.09	2412.92	3104.1	Decr1
ENSMUSG00000028224.14	219.454	0.0383895	0.312225	0.122955	0.902143	0.99931	1.02697	251.735	124.294	273.401	246.964	221.261	199.073	Nbn
ENSMUSG00000041135.15	141.511	-0.00517118	0.291407	-0.0177455	0.985842	0.99931	0.996422	140.817	181.741	102.775	170.041	127.475	126.216	Ripk2
ENSMUSG00000028228.5	642.226	0.278405	0.185337	1.50215	0.133057	0.99931	1.21285	509.256	573.423	658.556	671.054	643.75	797.318	Cpne3
ENSMUSG00000028229.11	352.38	0.0323137	0.213341	0.151465	0.879609	0.99931	1.02265	381.942	284.1	379.169	394.737	370.589	303.74	Rmdn1
ENSMUSG00000041058.15	1208.08	0.157304	0.150239	1.04702	0.29509	0.99931	1.1152	1207.56	1158.34	1060.67	1254.05	1184.61	1383.25	Wwp1
ENSMUSG00000073988.13	3656.21	0.257238	0.201814	1.27463	0.202439	0.99931	1.19519	2657.2	3935.62	3400.55	4296.57	3374.45	4272.89	Ttpa
ENSMUSG00000073987.4	154.17	0.00201805	0.258896	0.00779485	0.993781	0.99931	1.0014	163.965	173.385	124.727	136.64	137.491	188.811	Ggh
ENSMUSG00000028252.20	276.345	-0.295146	0.197678	-1.49306	0.13542	0.99931	0.81499	352.043	277.833	283.379	263.158	231.276	250.38	Ccnc
ENSMUSG00000028251.5	345.874	-0.00923319	0.228847	-0.0403465	0.967817	0.99931	0.99362	396.41	353.036	291.361	424.09	316.867	293.479	Tstd3
ENSMUSG00000040455.17	261.722	0.129251	0.209454	0.617084	0.537179	0.99931	1.09373	277.776	203.675	268.412	252.025	283.177	285.27	Usp45
ENSMUSG00000028248.15	1279.32	0.0784404	0.226781	0.345886	0.729429	0.99931	1.05588	1168.98	1086.27	1478.76	1094.13	1679.03	1168.78	Pnisr
ENSMUSG00000028247.2	372.574	-0.123029	0.227923	-0.539785	0.589345	0.99931	0.918258	376.155	439.729	349.234	431.175	275.893	363.257	Coq3
ENSMUSG00000040410.14	304.661	0.178747	0.188052	0.950516	0.34185	0.99931	1.1319	258.486	303.945	295.353	299.596	359.662	310.923	Fbxl4
ENSMUSG00000028261.13	831.034	-0.0594308	0.188992	-0.314461	0.753171	0.99931	0.959643	929.779	941.082	673.524	829.961	777.599	834.259	Ndufaf4
ENSMUSG00000040359.14	508.855	-0.166663	0.258546	-0.644617	0.519175	0.99931	0.890901	741.701	393.771	478.95	512.147	485.316	441.244	Ufl1
ENSMUSG00000040520.7	286.929	-0.0543876	0.219193	-0.248126	0.804037	0.99931	0.963003	271.989	339.458	265.418	286.438	234.008	324.263	Manea
ENSMUSG00000028284.13	651.037	0.0819782	0.142946	0.573493	0.566311	0.99931	1.05847	615.352	629.825	652.569	665.993	684.724	657.762	Map3k7
ENSMUSG00000040270.16	117.379	-0.234997	0.333382	-0.704887	0.480881	0.99931	0.849687	103.202	121.16	156.657	70.8503	145.686	106.72	Bach2
ENSMUSG00000028282.12	50.8657	-0.0347809	0.357077	-0.0974046	0.922405	0.99931	0.97618	54.9766	38.646	60.8666	43.5223	61.006	46.1767	Casp8ap2
ENSMUSG00000058006.12	163.021	-0.0814995	0.289865	-0.281163	0.778585	0.99931	0.945075	176.504	112.805	213.532	137.652	177.555	160.079	Mdn1
ENSMUSG00000045854.4	146.563	-0.360927	0.269543	-1.33903	0.18056	0.99931	0.778664	183.255	169.207	141.689	162.956	100.159	122.112	Lyrm2
ENSMUSG00000085037.1	83.2507	0.49002	0.285761	1.71479	0.0863836	0.99931	1.40446	70.4086	55.3578	81.8206	93.1176	91.0537	107.746	4933421O10Rik
ENSMUSG00000028277.13	630.539	-0.258637	0.17334	-1.49208	0.135678	0.99931	0.835877	760.991	612.069	687.493	519.232	583.654	619.794	Ube2j1
ENSMUSG00000040128.9	1143.58	-0.221607	0.224138	-0.988709	0.322806	0.99931	0.85761	1048.41	1217.87	1427.87	1060.73	1293.87	812.71	Pnrc1
ENSMUSG00000028274.17	142.632	-0.0723417	0.241955	-0.298988	0.764949	0.99931	0.951093	164.93	114.893	158.652	137.652	141.133	138.53	Rngtt
ENSMUSG00000028291.7	408.766	0.0852888	0.167767	0.508378	0.611188	0.99931	1.0609	392.552	379.148	418.083	440.284	383.336	439.192	Akirin2
ENSMUSG00000040044.11	320.526	-0.157702	0.204362	-0.771681	0.440304	0.99931	0.896452	374.226	269.477	370.188	300.608	305.941	302.714	Orc3
ENSMUSG00000028292.14	200.714	-0.00587402	0.202541	-0.0290016	0.976863	0.99931	0.995937	217.977	180.696	204.552	216.6	196.676	187.785	Rars2
ENSMUSG00000028293.14	359.54	0.0198406	0.189087	0.104929	0.916432	0.99931	1.01385	317.321	416.75	337.261	367.409	346.004	372.492	Slc35a1
ENSMUSG00000028295.14	156.924	-0.104598	0.311501	-0.335786	0.737032	0.99931	0.930064	133.101	238.143	116.744	154.859	144.775	153.922	Smim8
ENSMUSG00000039967.14	162.53	-0.112421	0.263117	-0.427266	0.669186	0.99931	0.925034	127.314	205.764	173.619	180.162	145.686	142.635	Zfp292
ENSMUSG00000073910.10	777.546	-0.124364	0.185536	-0.670293	0.502671	0.99931	0.917409	876.731	690.405	866.101	730.77	840.426	660.84	Mob3b
ENSMUSG00000028300.14	185.976	-0.223854	0.247231	-0.905444	0.36523	0.99931	0.856275	177.468	244.41	179.606	144.737	200.318	169.315	C9orf72
ENSMUSG00000028405.9	3737.96	0.195343	0.155673	1.25483	0.209541	0.99931	1.145	3184.78	3434.27	3836.59	4364.38	3605.73	4001.98	Aco1
ENSMUSG00000040296.15	396.263	0.00638739	0.217982	0.0293023	0.976623	0.99931	1.00444	491.895	345.725	348.237	446.357	368.768	376.597	Ddx58
ENSMUSG00000036822.6	346.018	-0.0533303	0.202732	-0.263058	0.792506	0.99931	0.963709	304.782	334.236	418.083	345.142	309.583	364.283	Topors
ENSMUSG00000071014.10	727.629	0.151504	0.160743	0.942522	0.345926	0.99931	1.11073	751.346	645.492	671.528	798.584	803.094	695.729	Ndufb6
ENSMUSG00000028411.15	189.195	0.1785	0.335781	0.531596	0.595006	0.99931	1.13171	139.853	257.988	134.705	258.098	147.507	197.021	Aptx
ENSMUSG00000028410.13	4067.15	0.11014	0.230312	0.478219	0.632494	0.99931	1.07933	3707.54	4865.22	3163.07	4944.34	3273.38	4449.38	Dnaja1
ENSMUSG00000028409.11	768.569	-0.124917	0.172602	-0.723731	0.469231	0.99931	0.917057	802.465	726.962	876.079	799.596	763.941	642.369	Smu1
ENSMUSG00000028413.13	1037.45	0.230597	0.236712	0.974164	0.329975	0.99931	1.17332	983.791	763.519	1116.55	902.835	1031.64	1426.35	B4galt1
ENSMUSG00000028416.12	1826.5	-0.14264	0.215063	-0.663249	0.507171	0.99931	0.90586	1741.89	2467.08	1541.62	1624.5	1918.5	1665.44	Bag1
ENSMUSG00000028419.5	884.355	-0.0749554	0.215134	-0.348413	0.72753	0.99931	0.949371	896.986	1115.51	709.445	950.406	758.478	875.305	Chmp5
ENSMUSG00000028423.15	865.472	0.0810321	0.167283	0.484402	0.628101	0.99931	1.05777	957.749	733.229	832.176	914.981	856.816	897.881	Nfx1
ENSMUSG00000028430.14	452.429	0.0255693	0.187282	0.136529	0.891403	0.99931	1.01788	437.883	425.106	481.943	522.268	389.71	457.663	Nol6
ENSMUSG00000036241.3	2689.91	0.0713321	0.210585	0.338734	0.73481	0.99931	1.05069	2120.94	3400.85	2348.85	2859.32	2798.99	2610.52	Ube2r2
ENSMUSG00000028433.14	456.675	0.16013	0.211009	0.758877	0.447926	0.99931	1.11739	481.286	345.725	466.976	411.944	527.201	506.918	Ubap2
ENSMUSG00000028436.8	482.319	-0.0969638	0.169731	-0.57128	0.56781	0.99931	0.934999	438.848	519.11	537.821	445.345	480.764	472.029	Dcaf12
ENSMUSG00000028437.14	665.645	-0.0675018	0.149516	-0.451469	0.651652	0.99931	0.954289	698.299	658.026	687.493	618.422	697.472	634.16	Ubap1
ENSMUSG00000028443.6	198.483	-0.0340498	0.204339	-0.166634	0.867658	0.99931	0.976675	219.906	208.897	173.619	195.344	193.034	200.099	Nudt2
ENSMUSG00000046312.4	769.893	-0.0580909	0.165156	-0.351734	0.725038	0.99931	0.960534	732.056	887.813	736.386	808.706	716.593	737.801	Myorg
ENSMUSG00000028439.14	74.719	-0.214477	0.310203	-0.691411	0.489308	0.99931	0.861858	100.308	59.5357	80.8228	71.8625	70.1114	65.6736	Fam219a
ENSMUSG00000028445.7	329.232	-0.654121	1.12636	-0.580738	0.561417	0.99931	0.635462	54.9766	1014.2	138.696	269.231	173.002	325.289	Enho
ENSMUSG00000073889.10	1285.51	-0.0315503	0.19092	-0.165254	0.868744	0.99931	0.978368	1432.28	1383.94	1082.63	1075.91	1385.84	1352.46	Il11ra1
ENSMUSG00000036114.3	372.202	-0.0109624	0.253743	-0.0432027	0.96554	0.99931	0.99243	324.072	507.62	289.366	404.859	361.483	345.812	Rpp25l
ENSMUSG00000028447.11	593.017	0.0546905	0.193342	0.282869	0.777277	0.99931	1.03864	529.511	709.206	506.889	625.507	608.239	578.748	Dctn3
ENSMUSG00000036078.16	2615.21	-0.336569	0.335242	-1.00396	0.315398	0.99931	0.791922	4519.65	1497.79	2739	2118.42	2354.65	2461.73	Sigmar1
ENSMUSG00000036073.17	1043.62	-0.281668	0.208746	-1.34933	0.17723	0.99931	0.82264	1394.67	1168.78	872.088	900.811	999.77	925.587	Galt
ENSMUSG00000073888.13	231.218	0.221059	0.264671	0.83522	0.403594	0.99931	1.16559	163.001	247.543	230.495	213.563	314.135	218.57	Ccl27a
ENSMUSG00000036052.14	114.035	-0.0292868	0.298265	-0.0981906	0.921781	0.99931	0.979905	92.5921	131.605	121.733	89.069	146.597	102.615	Dnajb5
ENSMUSG00000028452.7	5000.2	-0.312662	0.161134	-1.94038	0.0523336	0.99931	0.805155	6347.38	5083.51	5188.63	4857.29	4386.97	4137.43	Vcp
ENSMUSG00000028453.10	60.3017	0.234242	0.392294	0.597109	0.550435	0.99931	1.17629	60.7636	64.7581	40.9103	41.498	89.2327	64.6474	Fancg
ENSMUSG00000028454.16	295.133	0.0424655	0.192517	0.22058	0.825419	0.99931	1.02987	303.818	277.833	290.363	330.972	255.861	311.949	Pigo
ENSMUSG00000028455.15	1002.03	-0.0135047	0.149061	-0.0905982	0.927812	0.99931	0.990683	1065.77	1039.26	914.994	1048.58	961.527	982.025	Stoml2
ENSMUSG00000036002.12	353.871	0.0196063	0.295005	0.066461	0.947011	0.99931	1.01368	212.19	455.396	387.151	358.3	403.368	306.819	Fam214b
ENSMUSG00000028456.18	180.283	-0.268631	0.311106	-0.86347	0.387879	0.99931	0.830107	263.309	120.116	207.545	157.895	183.018	149.818	Unc13b
ENSMUSG00000035969.15	682.868	0.41491	0.220872	1.87851	0.0603115	0.99931	1.33322	477.428	703.984	574.74	938.261	686.545	716.252	Rusc2
ENSMUSG00000028458.12	130.678	0.261127	0.239126	1.09201	0.274831	0.99931	1.19841	120.563	100.271	135.703	132.591	142.044	152.896	Tesk1
ENSMUSG00000028461.12	1008.4	0.0470938	0.217707	0.216318	0.82874	0.99931	1.03318	825.613	1281.58	869.095	992.917	1129.98	951.24	Ccdc107
ENSMUSG00000028465.16	1600	-0.082873	0.141918	-0.583948	0.559255	0.99931	0.944176	1789.15	1567.77	1580.54	1606.28	1475.98	1580.27	Tln1
ENSMUSG00000028466.15	578.225	0.0920567	0.172675	0.533121	0.59395	0.99931	1.06589	522.759	604.758	551.79	674.09	545.412	570.539	Creb3
ENSMUSG00000028467.15	251.882	-0.0116343	0.346009	-0.0336243	0.973177	0.99931	0.991968	140.817	389.593	228.499	275.304	243.113	233.962	Gba2
ENSMUSG00000028468.15	733.916	0.0429231	0.234363	0.183148	0.854682	0.99931	1.0302	540.121	952.571	676.517	759.11	698.382	776.795	Rgp1
ENSMUSG00000028469.15	1319.98	0.0648591	0.288764	0.224609	0.822283	0.99931	1.04598	739.772	1659.69	1471.77	1182.19	1443.2	1423.27	Npr2
ENSMUSG00000028470.10	1584.4	0.125115	0.285511	0.438214	0.661231	0.99931	1.09059	967.394	2186.11	1393.94	1875.51	1504.21	1579.24	Hint2
ENSMUSG00000028476.13	128.456	-0.0221167	0.537011	-0.0411848	0.967149	0.99931	0.984787	195.794	44.9129	147.676	67.8139	213.976	100.563	Reck
ENSMUSG00000028478.18	1931.77	0.102865	0.209563	0.490858	0.623527	0.99931	1.0739	1531.63	2420.07	1637.41	1987.86	2009.56	2004.07	Clta
ENSMUSG00000028479.18	2941.96	0.164029	0.204626	0.801605	0.422781	0.99931	1.12041	2140.23	3182.55	3002.42	2876.52	3566.57	2883.48	Gne
ENSMUSG00000035696.15	235.586	-0.0974205	0.273093	-0.35673	0.721294	0.99931	0.934703	182.291	311.257	237.479	188.259	277.714	216.518	Rnf38
ENSMUSG00000035649.17	510.78	0.0130567	0.160787	0.081205	0.935279	0.99931	1.00909	485.144	502.398	537.821	556.681	496.243	486.395	Zcchc7
ENSMUSG00000035637.14	3471.65	-0.0556327	0.205453	-0.270781	0.786559	0.99931	0.962172	3141.38	4121.54	3352.65	4054.66	2709.76	3449.91	Grhpr
ENSMUSG00000049657.9	206.295	0.376326	0.224923	1.67313	0.094301	0.99931	1.29803	163.001	161.895	213.532	248.988	203.05	247.302	Zbtb5
ENSMUSG00000028318.14	87.8443	-0.401074	0.381704	-1.05075	0.293376	0.99931	0.757294	130.208	63.7137	105.768	106.275	56.4533	64.6474	Polr1e
ENSMUSG00000078713.8	504.929	-0.180267	0.219582	-0.820952	0.411674	0.99931	0.88254	534.334	653.848	421.077	523.28	418.847	478.186	Tomm5
ENSMUSG00000035601.9	70.247	0.318942	0.302799	1.05331	0.292197	0.99931	1.24742	56.9056	64.7581	65.8556	64.7774	73.7535	95.4319	Trmt10b
ENSMUSG00000028322.11	274.554	-0.0439621	0.174255	-0.252287	0.800819	0.99931	0.969987	293.208	271.566	271.405	276.316	273.161	261.668	Exosc3
ENSMUSG00000035572.16	375.955	0.0477674	0.191806	0.249041	0.803329	0.99931	1.03366	344.327	371.837	393.138	320.851	399.726	425.852	Dcaf10
ENSMUSG00000045973.18	1697.17	-0.504425	0.357315	-1.41171	0.158036	0.99931	0.704941	1141	3405.03	1426.87	1391.7	1474.16	1344.26	Slc25a51
ENSMUSG00000044813.15	1188.12	-0.471326	0.372847	-1.26413	0.206184	0.99931	0.721301	831.4	2423.21	887.055	1102.23	963.348	921.482	Shb
ENSMUSG00000035561.5	1501.21	-0.076596	0.246664	-0.310528	0.756159	0.99931	0.948292	1386.95	2061.82	1174.43	1712.55	1249.26	1422.24	Aldh1b1
ENSMUSG00000028327.14	2505.97	-0.236384	0.159386	-1.48309	0.13805	0.99931	0.848871	2720.86	2928.74	2482.56	2273.28	2057.81	2572.56	Stra6l
ENSMUSG00000035517.17	529.374	0.236585	0.171773	1.37731	0.168416	0.99931	1.1782	521.795	450.174	485.935	641.701	531.754	544.885	Tdrd7
ENSMUSG00000035495.15	134.852	0.312409	0.327237	0.954688	0.339735	0.99931	1.24178	137.924	72.0695	150.67	138.664	130.207	179.576	Tstd2
ENSMUSG00000028330.8	371.576	-0.0943966	0.16416	-0.575027	0.565273	0.99931	0.936664	388.694	360.348	402.118	346.154	367.857	364.283	Ncbp1
[truncated: 8,275 more rows]

## Sheet: HFD_KOvCtrl DEGs
Gene	baseMean	log2FoldChange	lfcSE	stat	pvalue	padj	FC	HFD_Ctr1	HFD_Ctr2	HFD_Ctr3	HFD_KO1	HFD_KO2	HFD_KO3	mgi_symbol
ENSMUSG00000033845.13	882.344	0.0553951	0.162425	0.341049	0.733066	0.889524	1.03914	882.399	867.666	846.092	987.048	957.795	753.065	Mrpl15
ENSMUSG00000025903.14	1802.62	0.000909349	0.14057	0.00646902	0.994839	0.997969	1.00063	1629.12	1794.59	1982.14	1729.51	1867.75	1812.59	Lypla1
ENSMUSG00000033813.15	504.749	0.0399818	0.162798	0.245591	0.805999	0.925356	1.0281	540.625	476.322	476.283	506.575	555.923	472.768	Tcea1
ENSMUSG00000033793.12	849.592	-0.0981826	0.165271	-0.594071	0.552465	0.795198	0.934209	770.545	938.108	926.898	719.26	883.162	859.578	Atp6v1h
ENSMUSG00000025907.14	458.224	0.494837	0.215512	2.2961	0.0216703	0.187003	1.40916	288.955	455.078	397.378	480.473	623.859	503.601	Rb1cc1
ENSMUSG00000051285.17	1463.3	0.0910458	0.151205	0.602134	0.547085	0.793268	1.06514	1258.35	1611.22	1382.27	1563.23	1434.3	1530.42	Pcmtd1
ENSMUSG00000061024.8	389.673	0.348574	0.171935	2.02737	0.0426249	0.259748	1.2733	312.775	354.446	361.253	395.399	453.541	460.622	Rrs1
ENSMUSG00000025911.14	1553.07	0.00280648	0.16544	0.0169637	0.986466	0.996248	1.00195	1311.17	1494.94	1848.09	1537.13	1585.48	1541.63	Adhfe1
ENSMUSG00000045210.8	482.708	0.0152788	0.163428	0.0934893	0.925515	0.971886	1.01065	465.02	489.74	485.79	430.202	499.47	526.024	Vcpip1
ENSMUSG00000025915.14	155.773	-0.0674458	0.24567	-0.274539	0.783671	0.913581	0.954326	184.351	154.302	139.748	122.777	155.008	178.456	Sgk3
ENSMUSG00000098234.7	158.822	-0.476887	0.263544	-1.80952	0.0703708	0.327869	0.718526	194.708	200.145	159.712	171.114	128.216	99.0383	Snhg6
ENSMUSG00000025917.9	770.228	0.104172	0.137738	0.756307	0.449465	0.733313	1.07488	764.331	742.436	720.604	806.267	807.572	780.16	Cops5
ENSMUSG00000056763.16	325.269	-0.374376	0.185765	-2.01532	0.0438716	0.264383	0.771439	368.702	367.864	365.055	309.359	303.318	237.318	Cspp1
ENSMUSG00000067851.11	896.284	0.420287	0.16615	2.52957	0.0114203	0.138947	1.33819	726.011	685.412	887.921	930.977	1085.05	1062.33	Arfgef1
ENSMUSG00000048960.13	50.9868	-0.208637	0.339025	-0.615401	0.53829	NA	0.865355	47.6412	52.552	63.6946	53.1711	44.0146	44.8475	Prex2
ENSMUSG00000005886.14	541.178	0.140374	0.166402	0.843582	0.398903	0.69634	1.10219	459.842	513.22	571.35	552.979	535.829	613.851	Ncoa2
ENSMUSG00000025935.10	2366.63	0.0436182	0.140173	0.311174	0.755668	0.901701	1.0307	2241.21	2522.49	2229.31	2173.25	2555.72	2477.83	Tram1
ENSMUSG00000025937.6	5112.45	0.0530536	0.172804	0.307017	0.758831	0.902685	1.03746	5322.36	5297.69	4435.8	4550.48	4740.18	6328.18	Lactb2
ENSMUSG00000067813.3	283.413	0.342766	0.232449	1.47459	0.140324	0.448134	1.26819	280.669	238.161	231.012	239.753	311.929	398.956	Xkr9
ENSMUSG00000025925.14	168.962	0.00177588	0.279804	0.00634686	0.994936	0.997969	1.00123	197.815	197.908	111.228	192.383	140.655	173.784	Terf1
ENSMUSG00000043716.13	4786.28	-0.307599	0.133117	-2.31073	0.0208476	0.184519	0.807985	5570.92	5301.04	5011.91	4504.07	4458.87	3870.9	Rpl7
ENSMUSG00000025921.7	440.59	0.265011	0.209539	1.26474	0.205966	0.525153	1.20165	438.092	301.894	460.122	490.141	528.175	425.117	Rdh10
ENSMUSG00000025920.19	68.6156	0.40938	0.329125	1.24385	0.213556	NA	1.32812	46.6056	55.9063	74.1519	83.1402	62.1945	89.6951	Stau2
ENSMUSG00000025939.18	335.26	0.181185	0.172263	1.05179	0.292894	0.60387	1.13381	346.953	303.012	292.805	361.563	354.987	352.24	Ube2w
ENSMUSG00000079658.9	567.244	-0.299089	0.195615	-1.52897	0.126273	0.422737	0.812765	732.225	555.709	589.412	610.017	456.412	459.687	Eloc
ENSMUSG00000025940.6	608.106	0.191714	0.160892	1.19157	0.233429	0.549302	1.14212	534.411	560.182	608.426	655.454	709.017	581.149	Tmem70
ENSMUSG00000043760.16	83.3632	0.0676302	0.275554	0.245433	0.806121	NA	1.04799	92.1755	76.0326	76.0532	78.3065	83.2449	94.3667	Pkhd1
ENSMUSG00000041859.10	53.8046	0.602476	0.515821	1.16799	0.24281	NA	1.51832	34.1774	36.8982	57.0399	47.3706	27.7483	119.593	Mcm3
ENSMUSG00000041779.5	290.456	0.0816111	0.175327	0.465479	0.641588	0.844717	1.0582	288.955	284.004	273.792	314.193	305.231	276.56	Tram2
ENSMUSG00000025933.15	98.5659	0.231069	0.278293	0.830308	0.406365	NA	1.1737	108.746	73.7964	89.3625	123.744	99.5112	96.2354	Tmem14a
ENSMUSG00000025934.15	23679	0.247847	0.135107	1.83444	0.0665883	0.321597	1.18743	22241.2	19070.8	23637.3	25125.7	26483.4	25515.5	Gsta3
ENSMUSG00000025936.15	136.147	0.552716	0.299646	1.84457	0.0651008	0.318893	1.46684	118.067	108.458	104.573	208.817	176.058	100.907	Gm4956
ENSMUSG00000026158.11	273.345	-0.551592	0.299168	-1.84376	0.0652188	0.318903	0.682267	193.672	483.031	298.509	232.986	207.634	224.238	Ogfrl1
ENSMUSG00000026155.13	110.106	0.340078	0.337859	1.00657	0.314142	NA	1.26583	84.9257	90.5683	115.981	69.6058	143.526	156.032	Smap1
ENSMUSG00000026154.4	108.264	0.186189	0.256787	0.725073	0.468407	NA	1.13775	99.4252	87.2139	116.932	128.577	108.123	109.316	Sdhaf4
ENSMUSG00000026153.15	437.85	0.0728154	0.204934	0.355311	0.722356	0.884739	1.05177	358.345	535.583	386.921	480.473	462.153	403.628	Fam135a
ENSMUSG00000100131.1	214.891	-0.0925498	0.253579	-0.364974	0.715131	0.882045	0.937864	243.385	215.798	206.294	188.516	156.921	278.429	Gm28439
ENSMUSG00000101111.1	394.382	-0.251598	0.206254	-1.21984	0.222524	0.540837	0.839965	497.126	426.006	363.154	376.064	294.706	409.234	Gm28437
ENSMUSG00000100862.1	458.18	-0.243273	0.191353	-1.27133	0.203611	0.522584	0.844826	550.981	489.74	449.665	385.732	370.296	502.666	Gm10925
ENSMUSG00000102070.1	589.448	-0.223847	0.199776	-1.12049	0.262503	0.580689	0.856279	756.046	570.245	578.955	613.884	440.146	577.412	Gm28661
ENSMUSG00000101249.1	333.34	-0.297685	0.23962	-1.24232	0.214118	0.532838	0.813557	440.164	356.682	306.114	352.863	217.202	327.013	Gm29216
ENSMUSG00000073725.8	893.682	0.221525	0.143456	1.5442	0.122539	0.418733	1.16597	797.473	812.878	865.105	887.474	1019.99	979.171	Lmbrd1
ENSMUSG00000101514.1	211.24	0.0415135	0.208936	0.19869	0.842505	0.938278	1.02919	184.351	237.043	203.442	222.352	190.411	229.844	Gm5524
ENSMUSG00000048874.15	675.132	0.0303661	0.158888	0.191116	0.848434	0.940437	1.02127	652.478	691.002	660.712	613.884	771.212	661.501	Phf3
ENSMUSG00000026064.16	74.7056	-0.630259	0.395768	-1.59249	0.111274	NA	0.646061	71.4619	116.285	84.6092	57.0381	87.0723	31.767	Ptp4a1
ENSMUSG00000004768.14	139.813	0.216861	0.282634	0.767284	0.442913	0.730279	1.1622	154.316	106.222	127.389	113.109	142.569	195.274	Rab23
ENSMUSG00000042197.13	196.367	0.0340071	0.200207	0.16986	0.865121	0.948356	1.02385	192.636	202.381	187.281	203.017	178.929	213.96	Zfp451
ENSMUSG00000026131.20	973.339	0.405291	0.142193	2.85029	0.00436792	0.0833174	1.32436	774.688	883.32	854.648	1055.69	1166.39	1105.31	Dst
ENSMUSG00000042111.9	206.529	0.0409562	0.212043	0.19315	0.846841	0.93995	1.0288	198.85	219.153	192.985	175.948	239.21	213.026	Ccdc115
ENSMUSG00000026127.13	267.185	0.513812	0.248853	2.06472	0.0389495	0.248873	1.42782	200.922	162.128	296.607	283.257	341.591	318.604	Imp4
ENSMUSG00000037503.12	778.522	0.42685	0.151481	2.81784	0.00483477	0.0882346	1.3443	682.513	667.522	642.65	807.234	982.673	888.542	Fam168b
ENSMUSG00000026123.11	193.775	0.716798	0.240086	2.98559	0.00283031	0.0659876	1.64353	139.817	128.585	171.12	210.751	214.332	298.049	Plekhb2
ENSMUSG00000045216.7	1842.48	0.398168	0.156392	2.54596	0.0108978	0.135386	1.31783	1407.49	1821.43	1541.03	1979.9	2288.76	2016.27	Hs6st1
ENSMUSG00000037470.14	964.344	0.0791835	0.146615	0.540076	0.589145	0.819399	1.05642	860.649	1013.02	940.208	1026.69	923.349	1022.15	Uggt1
ENSMUSG00000047180.8	72.0127	0.111724	0.434537	0.25711	0.797094	NA	1.08052	82.8543	59.2607	65.5959	61.8718	36.3599	126.134	Neurl3
ENSMUSG00000010453.12	1041.15	-0.145878	0.148638	-0.981433	0.326379	0.634941	0.903829	1101.96	1139.37	1040.03	1067.29	1020.95	877.33	Kansl3
ENSMUSG00000037432.15	61.0151	-0.0267411	0.339656	-0.0787301	0.937247	NA	0.981635	52.8196	82.7414	49.4346	60.905	65.065	55.1251	Fer1l5
ENSMUSG00000001143.13	260.753	-0.174059	0.207367	-0.83938	0.401256	0.698532	0.886345	243.385	273.941	311.818	256.188	272.699	206.486	Lman2l
ENSMUSG00000037408.10	63.7872	-0.297203	0.319324	-0.930726	0.351996	NA	0.813829	78.7116	78.2689	54.1879	57.0381	62.1945	52.3221	Cnnm4
ENSMUSG00000001138.13	266.011	0.339464	0.203649	1.66691	0.0955321	0.37685	1.26529	233.028	269.469	202.492	287.124	333.937	270.02	Cnnm3
ENSMUSG00000061518.11	3522.2	-0.482213	0.182563	-2.64135	0.00825761	0.11437	0.715878	5130.76	3575.77	3609.68	3277.27	2704.98	2834.74	Cox5b
ENSMUSG00000037351.9	1336.22	-0.0173808	0.128341	-0.135427	0.892275	0.95917	0.988025	1322.56	1338.4	1371.81	1314.78	1288.86	1380.93	Actr1b
ENSMUSG00000026117.10	172.08	0.306686	0.383008	0.800731	0.423287	0.716539	1.23686	117.032	193.436	151.156	326.76	129.173	114.922	Zap70
ENSMUSG00000026116.11	459.818	0.402072	0.200594	2.00441	0.0450264	0.26721	1.3214	334.524	447.251	406.885	430.202	602.808	537.236	Tmem131
ENSMUSG00000026113.17	367.866	-0.502225	0.215408	-2.33151	0.0197265	0.179014	0.706017	394.594	527.756	371.71	356.73	298.534	257.873	Inpp4a
ENSMUSG00000026112.7	1233.4	0.423005	0.15225	2.77837	0.00546328	0.0923496	1.34072	970.431	991.779	1198.79	1506.19	1363.49	1369.72	Coa5
ENSMUSG00000026111.15	429.458	-0.0335208	0.169397	-0.197884	0.843136	0.938474	0.977033	428.771	390.226	483.888	423.435	444.93	405.497	Unc50
ENSMUSG00000037216.5	115.003	-0.0815777	0.245051	-0.332901	0.739209	NA	0.945024	128.424	100.631	125.488	117.943	111.95	105.579	Lipt1
ENSMUSG00000026088.15	151.954	-0.322766	0.222438	-1.45104	0.146769	0.459111	0.799535	171.923	172.192	162.564	128.577	155.008	121.462	Mitd1
ENSMUSG00000026087.11	884.778	-0.180725	0.169649	-1.06529	0.286745	0.600242	0.882259	877.22	957.117	985.84	943.545	855.413	689.531	Mrpl30
ENSMUSG00000058407.12	604.799	-0.169823	0.155579	-1.09156	0.275027	0.592813	0.888952	637.978	639.569	643.6	529.777	542.527	635.34	Txndc9
ENSMUSG00000026083.12	1792.77	-0.710227	0.247082	-2.87445	0.00404726	0.0802545	0.611224	1910.83	3205.67	1560.04	1542.93	1249.63	1287.5	Eif5b
ENSMUSG00000026082.11	206.529	-0.252733	0.261473	-0.966574	0.333757	0.643262	0.839305	179.173	261.642	232.913	216.551	215.289	133.608	Rev1
ENSMUSG00000026078.10	258.06	-0.162371	0.208264	-0.77964	0.435603	0.725517	0.893555	315.882	219.153	282.348	258.121	242.08	230.778	Pdcl3
ENSMUSG00000073702.11	2223.13	-0.376722	0.173684	-2.16901	0.0300821	0.222946	0.770186	2910.26	2303.34	2321.52	2285.39	1769.19	1749.05	Rpl31
ENSMUSG00000003134.10	309.485	-0.326302	0.230095	-1.41812	0.156156	0.469466	0.797578	293.097	395.817	344.141	295.825	323.411	204.617	Tbc1d8
ENSMUSG00000003135.15	286.528	0.0528254	0.180525	0.29262	0.769813	0.90833	1.03729	285.847	279.532	278.545	269.722	281.31	324.21	Cnot11
ENSMUSG00000048234.13	563.599	0.966607	0.258834	3.73447	0.000188113	0.0172839	1.95424	331.417	270.587	541.879	609.05	799.917	828.745	Rnf149
ENSMUSG00000026074.15	142.053	0.078346	0.308703	0.253791	0.799657	0.921796	1.05581	127.389	174.428	113.129	97.6414	143.526	196.208	Map4k4
ENSMUSG00000026072.12	817.182	-0.369031	0.332672	-1.10929	0.267303	0.585291	0.774302	538.553	1214.29	1010.56	918.409	839.147	382.138	Il1r1
ENSMUSG00000060679.14	423.856	-0.0368334	0.175748	-0.209581	0.833995	0.935749	0.974792	425.664	438.306	423.997	371.231	399.958	483.98	Mrps9
ENSMUSG00000070939.9	748.093	0.310145	0.156805	1.9779	0.0479401	0.275005	1.23983	703.226	642.923	657.86	758.896	792.262	933.39	Tgfbrap1
ENSMUSG00000010290.7	168.936	0.193812	0.268248	0.72251	0.469981	0.74596	1.14378	149.138	114.049	209.146	159.513	182.756	199.011	AI597479
ENSMUSG00000057363.12	159.653	0.388481	0.212195	1.83077	0.0671348	0.323003	1.30901	147.066	130.821	136.896	194.316	172.231	176.587	Uxs1
ENSMUSG00000041763.14	526.572	-0.0389033	0.18284	-0.212773	0.831504	0.935164	0.973395	561.338	518.811	520.964	420.535	546.355	591.427	Tpp2
ENSMUSG00000026047.13	66.7659	0.279987	0.345128	0.811256	0.417218	NA	1.21418	69.3905	67.0876	44.6813	53.1711	77.5039	88.7608	Poglut2
ENSMUSG00000041684.11	171.75	0.129011	0.228619	0.564307	0.572545	0.809136	1.09354	182.28	138.648	171.12	176.915	156.921	204.617	Bivm
ENSMUSG00000026048.16	325.122	-0.116155	0.23871	-0.486596	0.626545	0.836983	0.922643	327.275	408.116	279.496	394.433	296.62	244.793	Ercc5
ENSMUSG00000026043.18	428.746	1.1361	1.00945	1.12546	0.260395	0.578819	2.19785	291.026	222.507	290.903	108.276	255.476	1404.29	Col3a1
ENSMUSG00000025995.16	199.924	-0.267837	0.22728	-1.17844	0.23862	0.554159	0.830564	205.064	199.027	250.976	149.846	213.375	181.259	Wdr75
ENSMUSG00000025993.10	1216.17	0.281541	0.152728	1.84342	0.0652681	0.318955	1.21549	1001.5	1076.76	1214.95	1376.65	1421.86	1205.28	Slc40a1
ENSMUSG00000025986.6	53.3939	0.00728488	0.362121	0.0201172	0.98395	NA	1.00506	64.2121	48.0795	47.5333	37.7031	58.3671	64.4684	Slc39a10
ENSMUSG00000045954.7	67.3426	-0.285528	0.407212	-0.701178	0.483192	NA	0.820441	85.9614	36.8982	98.8692	49.3041	54.5398	78.4832	Cavin2
ENSMUSG00000026107.11	241.799	0.517951	0.297965	1.73829	0.0821593	0.350085	1.43192	153.281	204.617	238.617	189.482	259.303	405.497	Nabp1
ENSMUSG00000018417.14	1766.38	0.264744	0.145156	1.82385	0.0681741	0.325068	1.20142	1546.27	1627.99	1639.9	2100.74	1997.88	1685.52	Myo1b
ENSMUSG00000026104.14	311.615	0.064994	0.230409	0.282081	0.777881	0.910972	1.04608	340.738	297.422	275.693	393.466	234.425	327.948	Stat1
ENSMUSG00000026103.14	81.3191	-0.0803337	0.371335	-0.216338	0.828725	NA	0.945839	72.4976	99.5133	78.9052	67.6723	48.7988	120.528	Gls
ENSMUSG00000002881.14	852.607	0.43292	0.199625	2.16867	0.0301081	0.222946	1.34996	606.908	803.933	766.236	772.431	1008.51	1157.63	Nab1
ENSMUSG00000041439.15	120.571	0.68877	0.232967	2.95652	0.00311131	NA	1.61191	97.3539	88.332	91.2638	142.112	149.267	155.098	Mfsd6
ENSMUSG00000026102.9	230.711	-0.0389423	0.207662	-0.187527	0.851247	0.942415	0.973368	266.17	242.634	192.985	215.585	226.771	240.121	Inpp1
ENSMUSG00000041426.12	1049.38	0.146988	0.188396	0.780207	0.435269	0.725517	1.10726	997.359	813.996	1175.97	939.678	1223.8	1145.48	Hibch
ENSMUSG00000026097.9	235.201	0.355628	0.220425	1.61337	0.106663	0.396157	1.27954	217.493	205.735	195.837	328.694	239.21	224.238	Ormdl1
ENSMUSG00000026096.14	151.667	0.279413	0.26773	1.04364	0.296654	0.607673	1.2137	112.889	136.411	161.613	134.378	212.418	152.295	Osgepl1
ENSMUSG00000041303.7	176.942	0.259975	0.219475	1.18453	0.236203	0.551342	1.19746	183.315	134.175	165.416	180.782	196.152	201.814	Gtf3c3
ENSMUSG00000073678.4	210.134	0.0346712	0.229468	0.151094	0.879902	0.953922	1.02432	240.278	220.271	162.564	208.817	239.21	189.668	Pgap1
ENSMUSG00000025982.13	2153.59	-0.267327	0.153787	-1.7383	0.0821587	0.350085	0.830858	2290.92	2682.39	2084.81	2112.34	1934.73	1816.33	Sf3b1
ENSMUSG00000025981.13	647.865	-0.3148	0.277997	-1.13239	0.257472	0.575735	0.803963	449.485	1035.39	670.219	693.157	554.966	483.98	Coq10b
ENSMUSG00000025980.14	7307.63	0.367672	0.164577	2.23405	0.02548	0.20156	1.29027	5661.02	6026.7	7456.07	7856.75	9383.71	7461.51	Hspd1
ENSMUSG00000073676.4	2686.24	-0.0848087	0.182726	-0.464131	0.642554	0.844985	0.94291	3136.04	2308.93	2850.09	3024.95	2645.66	2151.75	Hspe1
ENSMUSG00000025979.13	394.968	0.012243	0.16734	0.0731625	0.941677	0.979033	1.00852	356.274	414.825	408.786	418.601	378.908	392.416	Mob4
ENSMUSG00000046994.9	73.8157	0.614764	0.327601	1.87656	0.0605781	NA	1.53131	44.5342	57.0245	73.2012	92.8077	105.252	70.0743	Mars2
ENSMUSG00000038323.3	480.626	0.224956	0.172326	1.30541	0.191753	0.507958	1.16874	494.019	385.754	449.665	509.476	487.988	556.857	1700066M21Rik
ENSMUSG00000048495.16	129.445	-0.327989	0.250181	-1.311	0.189856	NA	0.796646	164.673	116.285	151.156	101.508	124.389	118.659	Tyw5
ENSMUSG00000025971.6	214.412	-0.198552	0.214966	-0.923644	0.355672	0.661839	0.871425	247.527	233.689	206.294	237.82	179.886	181.259	Maip1
ENSMUSG00000054770.16	123.119	0.219596	0.297331	0.738559	0.460175	NA	1.16441	76.6403	115.167	149.254	134.378	150.224	113.053	Kctd18
ENSMUSG00000063558.4	1401.52	-0.412737	0.221321	-1.86488	0.0621979	0.311806	0.751197	1452.02	1566.5	1783.45	961.913	1000.85	1644.41	Aox1
ENSMUSG00000064294.12	6392.99	0.0280397	0.177227	0.158214	0.874288	0.953103	1.01963	5773.91	6859.71	6359	6678.29	7616.43	5070.58	Aox3
ENSMUSG00000051223.14	2042.99	0.221418	0.13474	1.6433	0.100322	0.3867	1.16588	1897.36	1901.93	1860.45	1987.63	2250.48	2360.1	Bzw1
ENSMUSG00000026034.17	1764.59	-0.485098	0.172362	-2.81442	0.00488657	0.0882456	0.714448	1846.62	2520.26	1809.12	1540.99	1482.14	1388.41	Clk1
ENSMUSG00000026035.15	93.7002	-0.347822	0.293648	-1.18448	0.236221	NA	0.78577	77.6759	124.112	113.129	78.3065	73.6766	95.301	Ppil3
ENSMUSG00000026036.17	201.417	0.0399406	0.20509	0.194746	0.845592	0.939812	1.02807	182.28	188.963	224.357	212.684	212.418	187.799	Nif3l1
ENSMUSG00000026037.14	58.1904	0.321785	0.374647	0.8589	0.390395	NA	1.24988	50.7483	49.1976	55.1386	72.506	83.2449	38.3073	Orc2
ENSMUSG00000038174.14	356.612	-0.0971692	0.239884	-0.405067	0.685428	0.868596	0.934866	260.991	396.935	447.763	316.126	409.527	308.327	Fam126b
ENSMUSG00000026032.8	1092.73	-0.293191	0.158306	-1.85205	0.0640185	0.31641	0.816095	1291.49	1174.03	1144.6	1132.06	903.255	910.966	Ndufb3
ENSMUSG00000026031.15	1272.72	-0.111489	0.147354	-0.756608	0.449285	0.733313	0.925632	1198.28	1337.28	1429.8	1288.67	1261.11	1121.19	Cflar
ENSMUSG00000026029.14	476.313	-0.291543	0.206429	-1.41232	0.157857	0.471384	0.817028	436.021	609.379	527.619	367.364	515.736	401.759	Casp8
ENSMUSG00000026028.12	309.997	0.607534	0.197238	3.08021	0.00206858	0.0561306	1.52365	256.848	221.389	258.581	312.259	393.261	417.643	Trak2
ENSMUSG00000026027.13	630.874	0.00349798	0.17784	0.0196693	0.984307	0.995775	1.00243	510.59	687.648	692.084	597.45	662.132	635.34	Stradb
ENSMUSG00000038079.14	53.1202	0.148414	0.386225	0.384269	0.700779	NA	1.10835	30.0347	52.552	68.4479	61.8718	49.7556	56.0594	Tmem237
ENSMUSG00000026024.14	621.101	0.562319	0.219597	2.56069	0.0104466	0.132099	1.47664	425.664	645.159	434.454	668.989	891.773	660.567	Als2
ENSMUSG00000041075.8	412.323	-0.120527	0.26285	-0.458538	0.646566	0.847936	0.919852	345.917	317.548	624.587	352.863	420.052	412.971	Fzd7
ENSMUSG00000026021.15	425.518	0.0609144	0.172025	0.354101	0.723263	0.88493	1.04313	430.843	366.746	451.566	461.138	439.189	403.628	Sumo1
ENSMUSG00000026020.9	263.296	0.0326348	0.238877	0.136618	0.891333	0.959119	1.02288	344.881	233.689	202.492	271.656	282.267	244.793	Nop58
ENSMUSG00000067336.6	381.356	0.20129	0.186372	1.08005	0.280122	0.596317	1.14973	362.488	392.463	309.917	360.597	409.527	453.147	Bmpr2
ENSMUSG00000041040.12	83.733	0.481475	0.287677	1.67367	0.0941963	NA	1.39617	67.3192	60.3789	81.7572	93.7744	86.1155	113.053	Fam117b
ENSMUSG00000026019.15	246.837	-0.0955383	0.194201	-0.491956	0.622751	0.834881	0.935923	281.705	250.46	232.913	247.487	253.562	214.895	Wdr12
ENSMUSG00000026017.13	75.8891	0.325963	0.323738	1.00687	0.313996	NA	1.2535	73.5332	71.5601	57.0399	105.375	88.0291	59.7967	Carf
ENSMUSG00000073664.11	339.925	0.179914	0.170958	1.05239	0.292623	0.603461	1.13282	336.596	296.304	323.226	337.395	376.037	369.992	Nbeal1
ENSMUSG00000049439.13	137.595	0.340196	0.242277	1.40416	0.160271	0.474037	1.26593	137.745	102.868	123.586	132.444	160.749	168.178	Cyp20a1
ENSMUSG00000026782.15	54.1245	-0.27861	0.366841	-0.759484	0.447563	NA	0.824385	41.4272	81.6233	55.1386	45.4371	48.7988	52.3221	Abi2
ENSMUSG00000026014.15	1117.81	0.17315	0.138258	1.25237	0.210434	0.529181	1.12752	1041.89	1127.07	983.938	1149.46	1171.17	1233.31	Raph1
ENSMUSG00000052062.14	64.2126	0.483061	0.324806	1.48723	0.136955	NA	1.39771	44.5342	65.9695	50.3852	62.8385	75.5902	85.9578	Pard3b
ENSMUSG00000025969.15	477.057	0.167761	0.237694	0.705787	0.480321	0.752393	1.12331	467.091	351.092	529.52	364.464	556.88	593.296	Nrp2
ENSMUSG00000040865.15	349.233	-0.310413	0.197602	-1.5709	0.116205	0.409123	0.806411	366.63	450.605	343.19	268.756	319.584	346.634	Ino80d
ENSMUSG00000101599.1	119.975	-0.0959883	0.299493	-0.320503	0.748587	NA	0.935631	110.818	157.656	103.622	141.145	124.389	82.2205	Gm20342
ENSMUSG00000025968.16	1480.12	0.386525	0.138401	2.79279	0.0052256	0.0917545	1.30724	1362.95	1172.92	1312.87	1585.46	1739.53	1707.01	Ndufs1
ENSMUSG00000025967.16	2357.46	-0.0324076	0.155912	-0.207858	0.83534	0.936446	0.977787	2536.38	2373.78	2241.67	2491.31	2544.23	1957.41	Eef1b2
ENSMUSG00000025964.15	60.757	0.537485	0.367782	1.46142	0.1439	NA	1.45144	33.1417	68.2057	47.5333	87.974	66.0218	61.6654	Adam23
ENSMUSG00000025962.15	211.121	-0.181754	0.21423	-0.848407	0.396211	0.69485	0.88163	216.457	251.579	205.344	230.086	190.411	172.85	Fastkd2
ENSMUSG00000025959.13	108.865	0.0613155	0.289656	0.211684	0.832354	NA	1.04342	111.853	126.348	81.7572	125.677	85.1586	122.396	Klf7
ENSMUSG00000025958.14	218.423	0.10872	0.196976	0.551945	0.580986	0.815197	1.07827	194.708	197.908	237.666	232.986	226.771	220.5	Creb1
ENSMUSG00000025956.10	132.405	0.197698	0.230221	0.85873	0.39049	0.68918	1.14687	128.424	107.34	134.044	139.212	137.785	147.623	Mettl21a
ENSMUSG00000070871.10	87.0981	-0.268935	0.308774	-0.870977	0.383767	NA	0.829932	119.103	97.277	69.3985	65.7388	83.2449	87.8265	Ccnyl1
ENSMUSG00000045005.9	125.242	-0.238897	0.264936	-0.901713	0.367209	NA	0.847393	173.994	106.222	126.438	114.076	116.734	113.988	Fzd5
ENSMUSG00000025950.16	6348.85	0.17527	0.131592	1.33192	0.182886	0.49903	1.12918	5890.94	5793.02	6206.89	6559.38	6228.06	7414.79	Idh1
ENSMUSG00000025949.16	351.641	-0.022407	0.173634	-0.129047	0.89732	0.96171	0.984589	351.095	389.108	323.226	364.464	353.073	328.882	Pikfyve
ENSMUSG00000026005.15	339.111	0.11909	0.170348	0.699096	0.484492	0.755296	1.08605	339.703	315.312	320.374	344.162	332.98	382.138	Rpe
ENSMUSG00000026004.15	136.637	0.0256202	0.25859	0.0990764	0.921078	0.969747	1.01792	106.675	174.428	125.488	135.345	135.871	142.017	Kansl1l
ENSMUSG00000026003.5	4646.84	-0.18264	0.157025	-1.16313	0.244778	0.5626	0.881089	5324.43	4545.19	4952.01	3693.94	4955.47	4410.01	Acadl
ENSMUSG00000026000.16	301.029	-0.0738568	0.186294	-0.396453	0.691771	0.872237	0.950095	267.205	310.839	347.943	301.625	287.052	291.509	Lancl1
ENSMUSG00000025991.8	20354.6	0.826067	0.230203	3.58842	0.000332685	0.0226803	1.77285	14839.2	15079.1	14125.9	32098.9	29862.9	16121.8	Cps1
ENSMUSG00000062209.15	58.4139	-0.418137	0.4539	-0.921209	0.356941	NA	0.74839	28.999	84.9776	86.5105	33.8361	52.6261	63.534	Erbb4
ENSMUSG00000026192.13	447.413	0.508894	0.187087	2.7201	0.00652623	0.0998792	1.42296	352.131	313.076	442.059	503.675	555.923	517.615	Atic
ENSMUSG00000026193.15	18335	0.527464	0.151783	3.47511	0.000510647	0.0280822	1.44139	14188.8	14338.9	16532.1	21379.6	24661.6	18908.8	Fn1
ENSMUSG00000099707.6	359.474	-0.043906	0.210039	-0.209037	0.834419	0.936097	0.970025	279.633	395.817	419.243	375.098	371.253	315.801	Gm8883
ENSMUSG00000039395.8	537.901	0.195145	0.212114	0.92	0.357573	0.663581	1.14484	449.485	414.825	639.798	523.977	660.218	539.105	Mreg
ENSMUSG00000026189.13	3395.21	-0.142661	0.195031	-0.731479	0.464486	0.741269	0.905847	3919.01	3178.83	3590.66	4068.07	3110.68	2503.99	Pecr
ENSMUSG00000026187.9	344.384	-0.00526849	0.177883	-0.0296177	0.976372	0.993106	0.996355	363.523	325.375	346.042	311.292	384.649	335.422	Xrcc5
ENSMUSG00000039354.16	213.229	0.127758	0.231615	0.551597	0.581224	0.815197	1.09259	246.492	155.42	209.146	239.753	225.814	202.748	Smarcal1
ENSMUSG00000046330.10	2665.74	-0.295786	0.21397	-1.38237	0.166857	0.482138	0.814628	3494.38	2747.24	2572.5	3130.33	2172.02	1877.99	Rpl37a
ENSMUSG00000039323.18	7143.91	-0.910602	0.652513	-1.39553	0.162856	0.477715	0.531963	12572.1	10758.6	4648.75	6769.16	6163.95	1950.87	Igfbp2
ENSMUSG00000026185.8	370.088	0.448749	0.363524	1.23444	0.217038	0.536033	1.36486	315.882	288.477	334.634	241.687	275.569	764.277	Igfbp5
ENSMUSG00000055322.15	2629.48	-0.145858	0.170688	-0.854528	0.392813	0.691444	0.903842	2226.71	2845.63	3214.2	2676.92	2491.61	2321.79	Tns1
ENSMUSG00000006304.14	1526.05	0.0277776	0.149515	0.185785	0.852614	0.943042	1.01944	1390.92	1433.44	1709.3	1468.49	1503.19	1650.95	Arpc2
ENSMUSG00000006299.13	1770.18	-0.214784	0.164139	-1.30855	0.190686	0.507753	0.861675	2045.47	1766.64	1892.77	1944.13	1508.93	1463.15	Aamp
ENSMUSG00000026179.14	1741.34	-0.217655	0.143864	-1.51293	0.130299	0.428904	0.859962	1995.75	1734.21	1887.07	1715.01	1669.68	1446.33	Pnkd
ENSMUSG00000006301.17	764.896	0.205701	0.146902	1.40026	0.161435	0.476094	1.15325	693.905	664.167	772.891	814.001	794.176	850.235	Tmbim1
ENSMUSG00000026176.13	2710.41	-0.00962051	0.132695	-0.0725011	0.942203	0.979081	0.993354	2770.44	2816.56	2571.55	2779.4	2850.42	2474.09	Ctdsp1
ENSMUSG00000033364.13	108.828	0.0356407	0.270211	0.131899	0.895064	NA	1.02501	137.745	90.5683	94.1158	110.209	111.95	108.382	Usp37
ENSMUSG00000026174.9	282.883	0.459085	0.179201	2.56184	0.0104118	0.132099	1.37467	251.67	214.68	248.124	320.96	332.98	328.882	Cnot9
ENSMUSG00000026135.17	103.817	0.0344961	0.297607	0.115912	0.907723	NA	1.0242	86.9971	136.411	84.6092	123.744	102.382	88.7608	Zfp142
ENSMUSG00000026172.12	223.641	-0.231893	0.206955	-1.1205	0.262501	0.580689	0.851517	268.241	229.216	227.209	228.152	213.375	175.653	Bcs1l
ENSMUSG00000026171.12	352.795	-0.476825	0.182614	-2.61111	0.009025	0.120386	0.718557	442.235	395.817	393.575	321.927	310.016	253.202	Rnf25
ENSMUSG00000033257.14	385.477	-0.00400718	0.223447	-0.0179335	0.985692	0.996142	0.997226	316.918	476.322	365.055	409.901	437.275	307.393	Ttll4
ENSMUSG00000026170.6	7517.3	-0.134402	0.1966	-0.68363	0.494209	0.76113	0.911047	7853.56	8947.25	6801.06	8179.64	8010.65	5311.63	Cyp27a1
ENSMUSG00000006538.12	50.8501	-0.348565	0.553374	-0.629891	0.528766	NA	0.785365	78.7116	57.0245	35.1746	51.2376	70.806	12.1462	Ihh
ENSMUSG00000026162.7	77.9581	-0.578601	0.362852	-1.59459	0.110803	NA	0.669613	98.3895	102.868	78.9052	87.974	64.1082	35.5043	Nhej1
ENSMUSG00000033159.14	1267.72	-0.15336	0.155404	-0.986848	0.323717	0.633083	0.899154	1296.67	1435.67	1272.94	1261.6	1306.08	1033.36	Cnppd1
ENSMUSG00000049339.16	2882.58	0.395483	0.173175	2.28372	0.022388	0.189657	1.31538	2381.03	2241.84	2846.29	3816.72	3256.12	2753.45	Retreg2
ENSMUSG00000026197.12	481.012	-0.0537318	0.178141	-0.301625	0.762938	0.904873	0.963441	487.805	549	433.503	521.077	420.052	474.637	Zfand2b
ENSMUSG00000033124.16	361.348	0.572017	0.210663	2.71532	0.00662112	0.100493	1.4866	251.67	266.114	353.647	391.532	506.167	398.956	Atg9a
ENSMUSG00000026199.17	395.263	-0.282452	0.203658	-1.3869	0.165474	0.481439	0.822192	423.593	493.094	385.019	426.335	348.289	295.246	Ankzf1
ENSMUSG00000026201.12	1259.98	-0.0714446	0.154996	-0.460944	0.644839	0.846733	0.951685	1272.85	1259.01	1341.39	1326.38	1317.57	1042.71	Stk16
ENSMUSG00000026202.13	2790.67	-0.447501	0.157862	-2.83476	0.00458598	0.0855877	0.733312	3583.45	3220.21	2856.75	2508.71	2045.72	2529.21	Tuba4a
ENSMUSG00000026203.16	1192.04	0.0481649	0.138964	0.3466	0.728892	0.887634	1.03395	1254.21	1120.36	1141.75	1256.77	1246.76	1132.4	Dnajb2
ENSMUSG00000026209.15	666.044	0.163409	0.155398	1.05155	0.293006	0.60395	1.11993	588.266	614.97	681.627	710.559	647.78	753.065	Dnpep
ENSMUSG00000026208.9	58.793	-0.323117	0.411777	-0.784688	0.432637	NA	0.799341	45.5699	105.104	45.6319	61.8718	48.7988	45.7819	Des
ENSMUSG00000033021.16	712.645	-0.591668	0.148231	-3.99154	6.56468e-05	0.0100282	0.663575	917.612	867.666	785.249	559.746	560.707	584.887	Gmppa
ENSMUSG00000032997.16	66.4738	-0.17995	0.360353	-0.49937	0.617519	NA	0.882734	93.2111	55.9063	62.7439	45.4371	59.324	82.2205	Chpf
ENSMUSG00000026213.15	187.666	-0.167443	0.209413	-0.799583	0.423952	0.71693	0.890419	177.101	211.326	207.245	184.649	157.878	187.799	Stk11ip
ENSMUSG00000026245.16	438.486	0.242692	0.184861	1.31284	0.189237	0.506331	1.1832	407.022	403.644	394.526	384.765	521.477	519.484	Farsb
ENSMUSG00000012187.13	61.9268	-0.803324	0.526864	-1.52473	0.127327	NA	0.573028	49.7126	38.0163	148.304	35.7696	30.6188	69.14	Mogat1
ENSMUSG00000032883.15	563.289	0.628645	0.294928	2.13152	0.0330462	0.231408	1.54611	554.088	410.353	363.154	464.038	545.398	1042.71	Acsl3
ENSMUSG00000079470.8	131.357	1.06003	0.297201	3.56672	0.000361475	NA	2.08498	75.6046	90.5683	89.3625	163.38	126.303	242.924	Utp14b
ENSMUSG00000073643.11	314.427	-0.261904	0.177879	-1.47238	0.140919	0.448723	0.833986	327.275	381.281	320.374	297.758	287.052	272.823	Wdfy1
ENSMUSG00000026248.9	347.655	0.0999816	0.165253	0.605022	0.545165	0.792155	1.07176	353.167	327.611	326.078	348.996	373.167	356.912	Mrpl44
ENSMUSG00000026249.10	249.855	-0.0746515	0.355079	-0.210239	0.833481	0.935749	0.949571	258.92	269.469	240.518	348.029	280.354	101.841	Serpine2
ENSMUSG00000004364.14	758.304	0.172153	0.167765	1.02616	0.304818	0.615797	1.12674	698.048	711.129	730.111	701.858	944.399	764.277	Cul3
ENSMUSG00000038608.15	57.7848	0.754606	0.398486	1.89368	0.0582672	NA	1.68717	42.4629	52.552	34.2239	74.4395	43.0577	99.9727	Dock10
ENSMUSG00000055980.2	105.017	0.302331	0.278242	1.08657	0.277225	NA	1.23313	97.3539	77.1508	107.425	91.8409	133.001	123.331	Irs1
ENSMUSG00000026142.15	299.957	0.344666	0.23146	1.4891	0.136461	0.441785	1.26986	288.955	241.515	262.384	240.72	398.045	368.124	Rhbdd1
ENSMUSG00000026150.14	409.238	-0.121808	0.183086	-0.665307	0.505854	0.768753	0.919035	353.167	446.133	480.086	395.399	377.951	402.694	Mff
ENSMUSG00000026159.13	263.72	0.281019	0.218719	1.28484	0.198847	0.515652	1.21505	210.243	242.634	261.433	226.219	313.843	327.948	Agfg1
ENSMUSG00000045658.16	1321.61	-0.154612	0.173126	-0.893059	0.371826	0.674224	0.898374	1212.78	1363	1600.92	1262.57	1408.47	1081.95	Pid1
ENSMUSG00000026219.14	1291.12	0.181681	0.152586	1.19068	0.233781	0.549302	1.1342	1101.96	1165.09	1362.3	1317.68	1489.8	1309.92	Trip12
ENSMUSG00000073633.9	100.239	-0.122963	0.304386	-0.40397	0.686235	NA	0.9183	115.996	79.387	117.882	93.7744	121.518	72.8773	Fbxo36
ENSMUSG00000026222.16	140.867	-0.320349	0.295273	-1.08492	0.277955	0.594771	0.800876	134.638	212.444	122.636	121.81	99.5112	154.163	Sp100
ENSMUSG00000036707.16	848.612	0.228337	0.14655	1.55808	0.119215	0.41372	1.17148	806.794	807.288	731.061	847.837	919.522	979.171	Cab39
ENSMUSG00000026223.15	451.579	0.562561	0.231256	2.43263	0.0149897	0.158638	1.47689	408.058	259.405	425.898	539.445	450.671	625.997	Itm2c
ENSMUSG00000026227.11	1392.77	-0.272161	0.194586	-1.39867	0.161912	0.476493	0.828078	1455.13	1630.23	1485.89	1440.45	1419.95	924.981	2810459M11Rik
ENSMUSG00000026229.17	1092.95	0.344867	0.179397	1.92236	0.0545601	0.29049	1.27003	911.398	964.944	1012.46	959.013	1324.26	1385.6	Psmd1
ENSMUSG00000062590.13	70.6179	-0.0282621	0.374274	-0.0755119	0.939807	NA	0.980601	88.0327	73.7964	52.2866	57.0381	50.7124	101.841	Armc9
ENSMUSG00000026234.12	2663.86	-0.116131	0.146268	-0.793961	0.427218	0.719062	0.922659	3073.9	2711.46	2527.82	2496.14	2799.71	2374.12	Ncl
ENSMUSG00000026238.14	3893.45	-0.263634	0.136539	-1.93082	0.053505	0.288834	0.832987	4433.74	4459.09	3852.09	3628.2	3722.1	3265.46	Ptma
ENSMUSG00000026239.14	104.166	0.372236	0.340124	1.09441	0.273774	NA	1.29436	103.568	100.631	68.4479	69.6058	143.526	139.214	Pde6d
ENSMUSG00000026240.12	288.492	-0.250865	0.18252	-1.37446	0.1693	0.484748	0.840392	306.561	336.556	297.558	270.689	282.267	237.318	Cops7b
ENSMUSG00000053333.15	267.154	-0.0898653	0.193328	-0.464834	0.642051	0.844717	0.93961	237.171	304.131	285.2	250.387	278.44	247.596	Dis3l2
ENSMUSG00000026254.17	641.446	0.142509	0.18449	0.772451	0.439848	0.728868	1.10382	710.476	544.528	574.202	741.495	707.104	570.872	Eif4e2
ENSMUSG00000048000.15	609.006	0.0317254	0.173766	0.182575	0.855131	0.943894	1.02223	559.267	557.945	689.232	625.485	675.528	546.58	Gigyf2
ENSMUSG00000026259.14	870.634	-0.0957109	0.218769	-0.437497	0.661751	0.855072	0.935811	714.619	930.282	1053.34	1058.59	798.003	668.976	Ngef
ENSMUSG00000079434.8	51.1722	0.614582	0.366622	1.67634	0.0936721	NA	1.53111	41.4272	30.1894	49.4346	59.9383	75.5902	50.4535	Neu2
ENSMUSG00000026289.15	623.576	0.046411	0.197555	0.234927	0.814266	0.930187	1.03269	600.694	642.923	597.018	701.858	724.327	474.637	Atg16l1
ENSMUSG00000070738.10	375.296	0.227056	0.198531	1.14368	0.252757	0.571544	1.17044	362.488	289.595	385.019	342.228	427.707	444.738	Dgkd
ENSMUSG00000005501.14	543.954	0.0544207	0.161035	0.337943	0.735406	0.890541	1.03844	508.519	568.008	524.767	501.742	606.636	554.054	Usp40
ENSMUSG00000090175.1	237.57	2.61666	0.72385	3.61492	0.00030044	0.0210028	6.13329	76.6403	21.2444	101.721	199.15	469.808	556.857	Ugt1a9
ENSMUSG00000090145.7	296.972	0.466581	0.336826	1.38523	0.165983	0.481439	1.38183	196.779	174.428	376.463	211.718	367.426	455.016	Ugt1a6b
ENSMUSG00000054545.17	304.846	-0.376831	0.228488	-1.64924	0.0990994	0.383211	0.770128	342.81	410.353	280.446	325.794	225.814	243.859	Ugt1a6a
ENSMUSG00000089943.1	97.8743	1.7529	0.429534	4.08093	4.48554e-05	NA	3.37035	55.9267	34.6619	43.7306	77.3397	118.648	256.939	Ugt1a5
ENSMUSG00000089960.1	521.604	0.188198	0.277515	0.678153	0.497675	0.764277	1.13934	495.055	360.037	607.475	347.062	626.729	693.268	Ugt1a1
ENSMUSG00000079429.9	323.04	-0.383279	0.175258	-2.18695	0.0287464	0.217949	0.766693	400.808	365.627	330.831	279.39	280.354	281.232	Mroh2a
ENSMUSG00000044783.16	4437.17	-0.524441	0.138337	-3.79104	0.00015002	0.0164686	0.695228	5063.44	5738.23	4903.53	3483.19	3464.71	3969.94	Hjurp
ENSMUSG00000026295.12	2316.87	-0.443463	0.143188	-3.09708	0.00195439	0.0547318	0.735367	2861.58	2770.72	2378.56	1895.79	2118.44	1876.12	Spp2
ENSMUSG00000055013.16	166.097	0.362373	0.248068	1.46078	0.144075	0.454484	1.28554	122.21	145.356	168.268	179.815	226.771	154.163	Agap1
ENSMUSG00000034432.11	489.588	-0.0686512	0.156274	-0.439301	0.660443	0.854186	0.953529	475.377	498.685	529.52	449.537	500.426	483.98	Cops8
ENSMUSG00000048126.16	161.391	-0.299223	0.40011	-0.747852	0.45455	0.73696	0.81269	200.922	188.963	144.501	60.905	130.13	242.924	Col6a3
ENSMUSG00000026304.13	293.006	0.0799468	0.234473	0.340964	0.733131	0.889524	1.05698	275.491	339.911	239.568	328.694	347.332	227.041	Rab17
ENSMUSG00000026305.15	513.21	0.254365	0.17564	1.44822	0.147556	0.460534	1.19281	485.734	411.471	506.704	489.174	577.93	608.245	Lrrfip1
ENSMUSG00000034343.14	631.803	0.0434836	0.150977	0.288015	0.773335	0.909528	1.0306	601.73	599.316	665.466	668.989	657.348	597.967	Ube2f
ENSMUSG00000026307.12	1636.26	-0.214315	0.17432	-1.22943	0.21891	0.537916	0.861955	1622.91	1995.86	1654.16	1784.61	1469.7	1290.3	Scly
ENSMUSG00000026309.14	608.718	-0.270332	0.203809	-1.3264	0.184707	0.500458	0.829128	665.942	762.563	568.498	637.086	587.499	430.723	Ilkap
ENSMUSG00000067071.8	1566.31	0.116859	0.206902	0.564805	0.572207	0.809136	1.08437	1616.7	1427.85	1464.02	2130.71	1529.03	1229.57	Hes6
ENSMUSG00000055866.9	1431.01	-0.0364836	0.164999	-0.221114	0.825004	0.933149	0.975029	1292.53	1446.86	1607.57	1565.16	1464.92	1209.02	Per2
ENSMUSG00000034292.13	146.301	-0.015002	0.235605	-0.0636743	0.94923	0.981719	0.989655	171.923	148.711	120.734	149.846	148.31	138.28	Traf3ip1
ENSMUSG00000026311.16	102.21	0.539313	0.318341	1.69414	0.0902388	NA	1.45328	93.2111	53.6701	102.672	141.145	127.26	95.301	Asb1
ENSMUSG00000026313.16	177.715	0.598555	0.256068	2.33749	0.0194139	0.177741	1.5142	166.744	117.403	139.748	228.152	252.605	161.638	Hdac4
ENSMUSG00000026260.12	3062.88	-0.213832	0.143121	-1.49406	0.13516	0.439296	0.862244	3740.87	3069.26	3058.29	2760.06	2775.79	2973.02	Ndufa10
ENSMUSG00000073616.10	548.344	-0.187815	0.201405	-0.932523	0.351066	0.658169	0.877934	704.262	494.212	553.287	605.183	465.023	468.096	Cops9
ENSMUSG00000034220.7	397.203	0.67003	0.322973	2.07457	0.0380261	0.245973	1.59111	263.063	211.326	444.911	288.091	575.06	600.77	Gpc1
ENSMUSG00000047067.7	179.997	-0.213205	0.2305	-0.924967	0.354983	0.661222	0.862619	201.957	206.853	171.12	181.748	185.627	132.674	Dusp28
ENSMUSG00000026269.14	1318.54	0.0151794	0.130177	0.116606	0.907172	0.964178	1.01058	1299.78	1338.4	1296.71	1391.15	1266.85	1318.33	Rnpepl1
ENSMUSG00000026270.11	297.497	0.241711	0.184212	1.31214	0.189474	0.506636	1.18239	296.204	244.87	276.644	294.858	344.462	327.948	Capn10
ENSMUSG00000026272.6	3760.2	-0.431982	0.284099	-1.52053	0.128377	0.425806	0.741243	4860.44	4701.72	3394.82	4628.78	3182.44	1792.97	Agxt
ENSMUSG00000047793.13	363.462	-0.429451	0.257152	-1.67003	0.0949136	0.375898	0.742544	408.058	490.858	352.697	394.433	330.109	204.617	Sned1
ENSMUSG00000026273.13	214.504	0.0576218	0.204031	0.282417	0.777624	0.910972	1.04075	221.635	191.2	217.702	189.482	231.555	235.45	Mterf4
ENSMUSG00000026275.13	321.628	0.00878754	0.177606	0.0494778	0.960539	0.987104	1.00611	338.667	301.894	321.325	320.96	293.749	353.174	Ppp1r7
ENSMUSG00000034088.15	6408.75	0.210337	0.130852	1.60744	0.107957	0.396885	1.15696	5706.59	6155.29	5965.42	6378.6	7545.63	6700.97	Hdlbp
ENSMUSG00000034066.13	138.395	0.56458	0.345815	1.63261	0.102552	0.389839	1.47896	95.2825	67.0876	172.07	132.444	199.979	163.507	Farp2
ENSMUSG00000026277.14	787.223	-0.243389	0.17943	-1.35646	0.174953	0.490881	0.844759	838.9	1005.2	716.801	778.231	734.852	649.355	Stk25
ENSMUSG00000026278.14	113.7	-0.0222909	0.376103	-0.0592681	0.952739	NA	0.984668	160.53	107.34	76.0532	74.4395	94.727	169.113	Bok
ENSMUSG00000026279.14	128.845	-0.463032	0.263495	-1.75727	0.0788724	NA	0.72546	166.744	138.648	142.6	95.7079	138.742	90.6294	Thap4
ENSMUSG00000026280.17	432.921	0.232571	0.170296	1.36569	0.172037	0.487252	1.17493	394.594	408.116	391.674	428.269	532.002	442.87	Atg4b
ENSMUSG00000026281.15	345.753	-0.152089	0.197315	-0.770792	0.44083	0.729852	0.899947	386.308	417.061	289.002	330.627	330.109	321.407	Dtymk
ENSMUSG00000026283.13	169.449	0.129389	0.230893	0.560384	0.575217	0.811139	1.09383	183.315	158.774	143.55	172.081	206.677	152.295	Ing5
ENSMUSG00000073609.9	495.398	0.156272	0.193257	0.808624	0.418732	0.712143	1.1144	388.38	456.196	560.892	473.706	518.606	574.609	D2hgdh
ENSMUSG00000051185.9	191.828	0.108667	0.216937	0.500915	0.616431	0.832096	1.07823	178.137	164.365	211.048	190.449	181.799	225.172	Fam174a
ENSMUSG00000044768.16	245.447	-0.0104314	0.210632	-0.0495243	0.960501	0.987104	0.992796	270.312	262.76	206.294	229.119	223.9	280.297	Macir
ENSMUSG00000040648.14	591.975	0.0958878	0.159341	0.601777	0.547322	0.793334	1.06872	521.982	629.505	565.646	633.219	633.427	568.069	Ppip5k2
ENSMUSG00000026333.14	163.157	0.271269	0.28839	0.940632	0.346894	0.654836	1.20687	122.21	185.609	135.945	226.219	185.627	123.331	Gin1
ENSMUSG00000026335.16	197.099	0.662629	0.317173	2.08917	0.0366926	0.242724	1.58296	159.495	158.774	139.748	160.48	188.497	375.598	Pam
ENSMUSG00000047496.6	469.227	0.0508715	0.166871	0.304855	0.760477	0.903689	1.03589	471.234	442.778	468.678	539.445	437.275	455.95	Rnf152
ENSMUSG00000056536.14	170.653	-0.419172	0.230849	-1.81579	0.069403	0.327333	0.747853	194.708	226.98	164.465	147.912	128.216	161.638	Pign
ENSMUSG00000026319.13	269.768	0.0631808	0.215689	0.292925	0.76958	0.908322	1.04477	229.921	270.587	290.903	336.428	248.778	241.99	Relch
ENSMUSG00000099843.1	56.2909	-0.148575	0.323324	-0.459522	0.645859	NA	0.902141	65.2478	58.1426	54.1879	61.8718	47.8419	50.4535	Gm7160
ENSMUSG00000038866.15	594.073	-0.361512	0.204369	-1.76892	0.076908	0.338535	0.778349	500.233	697.711	806.164	551.046	525.304	483.98	Zcchc2
ENSMUSG00000044340.7	288.187	0.271088	0.204247	1.32726	0.184424	0.500458	1.20672	299.311	237.043	247.173	274.556	365.512	305.524	Phlpp1
ENSMUSG00000009905.5	416.164	-0.101416	0.186182	-0.544717	0.585948	0.817669	0.932118	416.343	374.573	501	361.563	428.664	414.84	Kdsr
ENSMUSG00000009907.17	783.079	0.250024	0.145978	1.71275	0.0867581	0.359621	1.18923	677.334	703.302	765.285	887.474	798.96	866.118	Vps4b
ENSMUSG00000026315.13	92.7637	0.26563	0.346942	0.765631	0.443896	NA	1.20216	63.1764	98.3952	91.2638	95.7079	66.0218	142.017	Serpinb8
ENSMUSG00000026374.14	663.812	0.28293	0.162675	1.73923	0.0819936	0.350085	1.21666	616.229	515.457	664.515	746.329	698.492	741.853	Tsn
ENSMUSG00000026377.12	323.597	0.293629	0.211838	1.3861	0.165716	0.481439	1.22572	334.524	243.752	293.755	383.798	395.174	290.575	Nifk
ENSMUSG00000064302.13	220.38	-0.128085	0.204601	-0.626026	0.531298	0.78318	0.915045	255.813	196.79	237.666	208.817	196.152	227.041	Clasp1
ENSMUSG00000026380.10	73.9095	0.50911	0.307548	1.65538	0.0978466	NA	1.42317	60.0694	51.4338	71.2999	88.9407	70.806	100.907	Tfcp2l1
ENSMUSG00000004451.14	156.546	0.236441	0.268723	0.87987	0.37893	0.680417	1.17808	131.531	134.175	165.416	156.613	129.173	222.369	Ralb
ENSMUSG00000098923.1	140.227	-0.0999595	0.251758	-0.397046	0.691333	0.871856	0.933059	130.496	169.955	134.994	119.877	164.576	121.462	Tmem185b
ENSMUSG00000026383.14	585.35	0.142019	0.15029	0.944966	0.344676	0.652417	1.10345	548.91	584.78	536.175	635.153	632.47	574.609	Epb41l5
ENSMUSG00000026384.13	101.618	0.633207	0.338253	1.87199	0.0612079	NA	1.55101	60.0694	69.3239	109.326	86.0405	157.878	127.068	Ptpn4
ENSMUSG00000036975.5	161.978	-0.0298604	0.230499	-0.129547	0.896925	0.96171	0.979515	158.459	149.829	182.528	138.245	155.008	187.799	Tmem177
ENSMUSG00000050777.7	953.811	-0.261397	0.170873	-1.52978	0.126071	0.422405	0.834279	1115.43	1018.61	985.84	958.046	935.788	709.152	Tmem37
ENSMUSG00000026385.16	9319.48	-0.139354	0.193981	-0.718391	0.472516	0.747828	0.907925	12115.4	8979.68	8212.79	9503.12	7200.21	9905.7	Dbi
ENSMUSG00000026389.16	360.109	-0.00406783	0.198307	-0.0205127	0.983634	0.995705	0.997184	291.026	358.919	431.602	367.364	348.289	363.452	Steap3
ENSMUSG00000026390.7	61.8085	1.55909	1.19312	1.30674	0.191301	NA	2.94669	64.2121	14.5356	15.2106	221.385	16.2663	39.2416	Marco
ENSMUSG00000003721.14	2838.08	0.169852	0.306155	0.55479	0.579038	0.813711	1.12494	3762.62	1812.48	2438.46	1840.69	2839.9	4334.33	Insig2
ENSMUSG00000026339.18	157.829	0.273285	0.225652	1.21109	0.225861	0.543027	1.20856	126.353	167.719	134.994	160.48	180.842	176.587	Ccdc93
ENSMUSG00000001674.11	243.534	0.272291	0.226578	1.20175	0.22946	0.546741	1.20772	216.457	177.782	267.137	232.986	305.231	261.611	Ddx18
ENSMUSG00000026341.16	1105.91	0.357782	0.147483	2.42592	0.0152696	0.159138	1.28145	1046.04	854.249	1007.7	1199.73	1246.76	1280.96	Actr3
ENSMUSG00000026342.10	545.488	0.549418	0.247129	2.2232	0.0262021	0.204938	1.4635	397.701	353.328	577.054	499.808	620.031	825.008	Slc35f5
ENSMUSG00000036155.13	108.042	0.783335	0.318397	2.46025	0.0138842	NA	1.7211	64.2121	68.2057	105.524	124.71	106.209	179.39	Mgat5
ENSMUSG00000026348.7	139.666	0.292141	0.4181	0.698735	0.484718	0.755296	1.22446	159.495	110.695	106.474	247.487	154.051	59.7967	Acmsd
ENSMUSG00000026349.14	690.288	-0.212545	0.20402	-1.04178	0.297512	0.608221	0.863014	695.976	900.092	627.439	737.628	658.305	522.287	Ccnt2
ENSMUSG00000036104.12	571.122	0.0966866	0.157197	0.615068	0.53851	0.788075	1.06931	498.162	603.789	554.238	604.217	568.362	597.967	Rab3gap1
ENSMUSG00000036086.16	59.3634	-0.261578	0.341863	-0.765154	0.44418	NA	0.834175	45.5699	71.5601	77.0039	54.1378	59.324	48.5848	Zranb3
ENSMUSG00000056211.13	406.13	-0.0535436	0.171478	-0.312248	0.754852	0.90129	0.963567	412.2	451.723	377.414	377.031	434.405	384.007	R3hdm1
ENSMUSG00000026353.9	1834.89	-0.308527	0.162473	-1.89894	0.0575722	0.298687	0.807466	2068.25	2074.13	1948.86	1350.55	1880.19	1687.39	Ubxn4
ENSMUSG00000026355.11	51.1494	0.635783	0.396378	1.60398	0.108718	NA	1.55378	36.2488	32.4257	51.3359	49.3041	49.7556	87.8265	Mcm6
ENSMUSG00000026356.15	1033.27	0.0658943	0.175173	0.376167	0.706793	0.878327	1.04673	1042.93	952.644	1033.37	852.671	1229.54	1088.49	Dars
ENSMUSG00000086825.1	76.622	-0.132462	0.37017	-0.35784	0.720463	NA	0.912274	113.925	63.7332	62.7439	96.6747	50.7124	71.9429	Gm15675
ENSMUSG00000026399.12	62.5315	0.563886	0.477008	1.18213	0.237154	NA	1.47825	67.3192	61.497	22.816	92.8077	37.3167	93.4324	Cd55
ENSMUSG00000026405.14	9260.78	0.00739156	0.159879	0.0462322	0.963125	0.988654	1.00514	8088.66	8582.74	11039.1	9410.31	9780.8	8663.05	C4bp
ENSMUSG00000026409.14	218.07	-0.306139	0.231567	-1.32203	0.186158	0.501835	0.808803	210.243	298.54	214.85	217.518	201.893	165.375	Pfkfb2
ENSMUSG00000046404.5	266.537	-0.353	0.268498	-1.31472	0.188603	0.505136	0.782954	283.776	409.234	204.393	236.853	264.087	200.88	Yod1
ENSMUSG00000026417.13	22389.9	0.0221612	0.182111	0.121691	0.903144	0.963202	1.01548	19889.2	23506.4	23258	26232.7	24252	17200.9	Pigr
ENSMUSG00000016528.10	950.528	0.188269	0.162629	1.15766	0.247004	0.564396	1.1394	950.754	798.343	916.441	875.873	1100.36	1061.39	Mapkapk2
ENSMUSG00000026427.16	583.566	-0.0127144	0.16146	-0.0787463	0.937234	0.976908	0.991226	524.054	651.868	582.758	596.483	548.268	597.967	Eif2d
ENSMUSG00000026430.16	165.117	-0.127889	0.237392	-0.538727	0.590075	0.819783	0.915169	202.993	169.955	144.501	171.114	133.957	168.178	Rassf5
ENSMUSG00000042349.13	452.859	-0.359691	0.208019	-1.72913	0.0837864	0.353531	0.779331	495.055	518.811	513.359	319.993	360.728	509.207	Ikbke
ENSMUSG00000026425.15	278.835	0.000695971	0.230237	0.00302284	0.997588	0.998595	1.00048	267.205	297.422	271.89	226.219	244.951	365.321	Srgap2
ENSMUSG00000042251.12	1696.18	0.210389	0.154085	1.36541	0.172124	0.487252	1.157	1465.49	1420.02	1831.93	1890.96	1807.47	1761.2	Pm20d1
ENSMUSG00000013275.9	116.661	-0.0749717	0.286387	-0.261784	0.793488	NA	0.949361	91.1398	125.23	142.6	94.7412	141.612	104.644	Slc41a1
ENSMUSG00000026433.13	175.673	0.143156	0.226643	0.631639	0.527623	0.78118	1.10432	182.28	138.648	179.676	203.017	160.749	189.668	Rab29
ENSMUSG00000026434.12	1214.96	0.305378	0.166317	1.83612	0.0663393	0.321395	1.23574	1023.25	1119.25	1117.98	1344.74	1558.69	1125.86	Nucks1
ENSMUSG00000026435.15	587.346	0.173774	0.228436	0.760712	0.446829	0.732582	1.12801	570.659	465.141	619.834	646.754	776.953	444.738	Slc45a3
ENSMUSG00000026436.15	776.293	0.0299254	0.1624	0.184269	0.853802	0.943483	1.02096	863.757	748.027	693.035	849.77	787.478	715.692	Elk4
ENSMUSG00000059149.17	122.677	1.0784	0.288621	3.7364	0.000186676	NA	2.1117	76.6403	77.1508	82.7079	117.943	216.245	165.375	Mfsd4a
ENSMUSG00000026437.11	957.642	-0.12857	0.142553	-0.901912	0.367104	0.670409	0.914738	971.467	934.754	1094.22	896.174	922.392	926.849	Cdk18
ENSMUSG00000009772.15	308.165	-0.248786	0.249443	-0.997366	0.318587	0.628714	0.841604	326.239	374.573	303.262	373.164	274.613	197.142	Nuak2
ENSMUSG00000042046.15	142.813	0.00514471	0.249853	0.020591	0.983572	0.995705	1.00357	135.674	167.719	124.537	133.411	171.274	124.265	Dstyk
ENSMUSG00000026439.14	342.638	0.00952026	0.187275	0.0508357	0.959456	0.986238	1.00662	352.131	337.674	334.634	383.798	361.685	285.903	Rbbp5
ENSMUSG00000048174.2	67.2825	-0.6468	0.311964	-2.07332	0.0381428	NA	0.638696	86.9971	93.9227	65.5959	57.0381	46.8851	53.2565	Tmem81
ENSMUSG00000054387.13	1089.81	-0.282886	0.185453	-1.52538	0.127164	0.424125	0.821945	1245.92	1390.95	952.566	1098.22	966.407	884.805	Mdm4
ENSMUSG00000026447.16	159.171	0.168386	0.2265	0.743424	0.457225	0.738525	1.1238	147.066	126.348	175.873	164.347	174.145	167.244	Pik3c2b
ENSMUSG00000046062.5	2055.55	0.163469	0.135477	1.20662	0.227579	0.54525	1.11998	1898.4	2056.24	1863.3	2153.91	2344.25	2017.21	Ppp1r15b
ENSMUSG00000041757.17	1808.01	-0.470357	0.153788	-3.05847	0.00222473	0.0583728	0.721786	2131.43	2308.93	1860.45	1642.5	1546.25	1358.51	Plekha6
ENSMUSG00000070644.13	5297.5	-0.227673	0.250491	-0.908907	0.363399	0.668484	0.854011	5174.25	6320.77	5648.85	6954.78	4592.82	3093.55	Etnk2
ENSMUSG00000070643.11	188.591	-0.268748	0.249053	-1.07908	0.280553	0.596473	0.83004	248.563	203.499	166.366	167.247	205.72	140.149	Sox13
ENSMUSG00000090553.8	272.985	-0.200227	0.206127	-0.971378	0.33136	0.640866	0.870414	323.132	294.067	258.581	263.922	287.052	211.157	Snrpe
ENSMUSG00000102976.6	61.6307	-0.508118	0.358819	-1.41609	0.15675	NA	0.703139	69.3905	99.5133	48.4839	48.3373	54.5398	49.5192	Zc3h11a
ENSMUSG00000041577.5	316.696	0.260141	0.308261	0.843901	0.398725	0.69634	1.1976	333.489	291.831	239.568	210.751	297.577	526.959	Prelp
ENSMUSG00000020423.6	293.891	-0.673753	0.295762	-2.27803	0.022725	0.19148	0.626874	210.243	399.171	474.382	181.748	269.828	227.975	Btg2
ENSMUSG00000042429.8	353.925	0.0884626	0.29768	0.297173	0.766334	0.906662	1.06324	317.954	220.271	490.543	297.758	319.584	477.44	Adora1
ENSMUSG00000042305.12	1786.96	0.0314471	0.170649	0.18428	0.853794	0.943483	1.02204	1579.41	2086.42	1637.05	1953.8	1892.63	1572.47	Tmem183a
ENSMUSG00000026456.18	128.801	0.0251637	0.278562	0.0903343	0.928022	NA	1.0176	115.996	131.939	134.994	167.247	130.13	92.4981	Cyb5r1
ENSMUSG00000026457.14	1337.2	0.201734	0.15633	1.29044	0.196898	0.51288	1.15008	1119.57	1174.03	1437.41	1457.85	1492.67	1341.69	Adipor1
ENSMUSG00000026455.14	257.562	-0.0588728	0.188379	-0.312524	0.754643	0.90129	0.960014	271.348	239.279	277.594	234.919	275.569	246.662	Klhl12
ENSMUSG00000042229.9	231.208	0.141468	0.213934	0.66127	0.508439	0.771402	1.10303	187.458	267.232	205.344	238.786	228.684	259.742	Rabif
ENSMUSG00000042207.17	370.071	-0.0944613	0.283917	-0.332707	0.739355	0.892929	0.936622	293.097	500.921	352.697	475.639	361.685	236.384	Kdm5b
ENSMUSG00000073557.12	160.002	-0.36458	0.229553	-1.58822	0.112237	0.404651	0.776695	184.351	166.601	189.182	157.58	148.31	113.988	Ppp1r12b
ENSMUSG00000026426.10	270.07	0.152073	0.215034	0.707202	0.479441	0.751796	1.11116	268.241	221.389	277.594	340.295	236.339	276.56	Arl8a
ENSMUSG00000079139.4	71.0622	0.0766288	0.299275	0.256048	0.797914	NA	1.05455	72.4976	55.9063	78.9052	77.3397	66.9787	74.7459	Gm4204
ENSMUSG00000041926.15	487.037	0.231185	0.174744	1.32299	0.185838	0.501308	1.1738	415.307	458.432	470.579	499.808	471.721	606.376	Rnpep
ENSMUSG00000062580.9	409.106	0.180532	0.176902	1.02052	0.307481	0.617432	1.1333	391.487	343.265	415.441	466.939	451.628	385.876	Timm17a
ENSMUSG00000041879.13	387.798	0.19798	0.169819	1.16583	0.243682	0.561019	1.14709	340.738	405.88	337.486	406.034	415.268	421.38	Ipo9
ENSMUSG00000009418.16	93.853	-0.30849	0.341415	-0.903564	0.366227	NA	0.807486	127.389	87.2139	96.9678	80.24	53.5829	117.725	Nav1
ENSMUSG00000026421.14	77.0813	0.761696	0.349933	2.17669	0.0295039	NA	1.69548	45.5699	60.3789	65.5959	107.309	61.2377	122.396	Csrp1
ENSMUSG00000041782.14	187.696	0.12097	0.254662	0.475022	0.634772	0.842651	1.08747	185.387	201.263	153.057	174.981	254.519	156.966	Lad1
ENSMUSG00000026411.17	275.813	0.212761	0.199131	1.06845	0.285318	0.599029	1.1589	271.348	219.153	275.693	323.86	259.303	305.524	Tmem9
ENSMUSG00000041570.14	182.348	0.480808	0.279504	1.72022	0.0853926	0.356803	1.39552	108.746	171.073	176.824	209.784	266.958	160.704	Camsap2
ENSMUSG00000026404.12	70.5315	0.440937	0.340091	1.29652	0.194795	NA	1.35749	54.891	57.0245	67.4972	58.9716	110.993	73.8116	Ddx59
ENSMUSG00000041483.14	345.321	-0.262454	0.208969	-1.25595	0.209135	0.52803	0.833669	326.239	434.951	368.858	373.164	305.231	263.479	Zfp281
ENSMUSG00000026398.14	824.218	0.0376717	0.161511	0.233245	0.815571	0.930647	1.02646	730.154	836.359	873.661	921.31	840.104	743.722	Nr5a2
ENSMUSG00000026395.16	69.0455	0.225596	0.346917	0.650288	0.515507	NA	1.16926	47.6412	68.2057	75.1025	74.4395	53.5829	95.301	Ptprc
ENSMUSG00000026393.10	721.797	0.0905514	0.168388	0.537754	0.590747	0.819965	1.06478	677.334	710.011	710.147	631.286	858.284	743.722	Nek7
ENSMUSG00000079283.2	86.4791	-0.392301	0.444689	-0.882192	0.377673	NA	0.761913	141.888	60.3789	92.2145	33.8361	77.5039	113.053	2310009B15Rik
ENSMUSG00000056268.15	228.227	-0.00230426	0.216981	-0.0106197	0.991527	0.99783	0.998404	245.456	225.862	213.9	239.753	263.131	181.259	Dennd1b
ENSMUSG00000033964.12	198.006	0.472833	0.233011	2.02923	0.0424354	0.259157	1.38783	182.28	135.293	179.676	188.516	261.217	241.056	Zbtb41
ENSMUSG00000026368.6	2529.87	0.430179	0.139002	3.09478	0.00196961	0.0547318	1.3474	2001.97	2105.43	2358.6	2714.62	3106.85	2891.73	F13b
ENSMUSG00000057037.8	2082	0.0315077	0.146814	0.21461	0.830072	0.934392	1.02208	2001.97	1929.89	2245.47	2092.04	2322.25	1900.41	Cfhr1
ENSMUSG00000090623.3	224.276	0.141945	0.200625	0.707513	0.479248	0.751757	1.10339	199.886	199.027	240.518	234.919	255.476	215.829	Cfhr3
ENSMUSG00000070594.10	2974.87	0.125485	0.145821	0.860543	0.38949	0.688135	1.09087	2681.37	3126.28	2729.36	3232.8	3324.06	2755.32	Cfhr4
ENSMUSG00000033898.16	6761.49	-0.159164	0.139011	-1.14497	0.252221	0.570644	0.895544	7195.9	7616.68	6590.01	6349.59	7014.58	5802.15	Cfhr2
ENSMUSG00000089991.2	249.625	-0.471293	0.274263	-1.7184	0.0857239	0.35732	0.721318	207.136	371.218	291.854	255.221	218.159	154.163	Gm16332
ENSMUSG00000085867.1	52.7875	0.470049	0.328976	1.42883	0.153054	NA	1.38516	49.7126	40.2526	42.7799	66.7055	60.2808	56.9938	Gm5834
ENSMUSG00000026365.15	9422.14	0.437368	0.200458	2.18184	0.0291212	0.219781	1.35413	5877.48	8039.33	10097	11610.6	11200.7	9707.63	Cfh
ENSMUSG00000026361.9	236.695	0.250902	0.19952	1.25753	0.208563	0.52758	1.18995	210.243	194.554	243.37	232.019	275.569	264.414	Cdc73
ENSMUSG00000018196.18	347.355	0.00671634	0.188648	0.0356026	0.971599	0.99127	1.00467	383.201	346.619	309.917	389.599	350.203	304.59	Glrx2
ENSMUSG00000018189.12	248.94	-0.0685058	0.203857	-0.336048	0.736835	0.891168	0.953625	280.669	248.224	235.765	204.95	272.699	251.333	Uchl5
ENSMUSG00000006010.14	602.373	-0.147952	0.17369	-0.851816	0.394316	0.69305	0.902531	612.086	723.428	564.695	506.575	608.549	598.902	Odr4
ENSMUSG00000006005.18	668.796	0.158025	0.16919	0.93401	0.350299	0.657178	1.11576	608.979	584.78	702.541	615.818	720.499	780.16	Tpr
ENSMUSG00000006014.16	984.547	0.249034	0.258187	0.964548	0.334771	0.644424	1.18841	695.976	702.184	1300.51	1308.98	959.709	939.93	Prg4
ENSMUSG00000097426.1	538.469	0.654095	0.316502	2.06664	0.0387683	0.248292	1.57363	252.706	408.116	594.166	701.858	854.457	419.511	Gm8941
ENSMUSG00000102095.1	1432.9	0.104653	0.292588	0.357681	0.720582	0.884241	1.07524	830.615	1497.17	1814.82	1757.55	1740.49	956.748	C730036E19Rik
ENSMUSG00000023150.14	2286.03	0.157171	0.198152	0.793182	0.427672	0.719532	1.1151	1868.37	2087.54	2528.77	1831.02	2625.56	2774.94	Ivns1abp
ENSMUSG00000052748.14	158.317	0.153992	0.330302	0.466215	0.641062	0.844717	1.11264	77.6759	172.192	199.64	159.513	192.325	148.558	Swt1
ENSMUSG00000053286.11	425.149	-0.159171	0.156542	-1.01679	0.309254	0.618341	0.89554	445.342	471.85	428.75	404.1	402.829	398.022	Trmt1l
ENSMUSG00000026484.13	232.752	0.256044	0.26623	0.96174	0.33618	0.645219	1.1942	171.923	299.658	165.416	243.62	284.181	231.712	Rnf2
ENSMUSG00000043019.12	573.056	0.0462179	0.165929	0.27854	0.780598	0.912061	1.03255	498.162	639.569	554.238	552.979	606.636	586.755	Edem3
ENSMUSG00000014980.14	87.7971	0.224264	0.312029	0.718728	0.472309	NA	1.16818	90.1041	60.3789	92.2145	116.976	73.6766	93.4324	Tsen15
ENSMUSG00000026482.13	72.6326	-0.0127227	0.406987	-0.0312606	0.975062	NA	0.99122	79.7473	79.387	59.8919	52.2043	44.9714	119.593	Rgl1
ENSMUSG00000008475.13	1077.08	0.254529	0.141004	1.80512	0.0710553	0.32794	1.19295	915.54	968.298	1062.84	1120.46	1180.74	1214.62	Arpc5
ENSMUSG00000042772.15	548.024	-0.157312	0.173519	-0.9066	0.364619	0.668579	0.896694	572.731	650.75	510.507	569.414	514.779	469.965	Smg7
ENSMUSG00000026478.14	203.072	0.170285	0.316243	0.538463	0.590257	0.819841	1.12528	176.065	163.247	233.864	136.311	187.54	321.407	Lamc1
ENSMUSG00000042699.11	801.115	0.182019	0.150226	1.21164	0.225651	0.542829	1.13447	825.436	721.192	705.393	800.466	893.687	860.512	Dhx9
ENSMUSG00000099858.1	123.434	0.798134	0.300407	2.65685	0.00788751	NA	1.73885	98.3895	60.3789	111.228	121.81	171.274	177.522	Gm6652
ENSMUSG00000026475.7	3300.97	-0.189477	0.505101	-0.375127	0.707566	0.878891	0.876924	5176.33	3428.18	1947.91	2085.27	2700.2	4467.94	Rgs16
ENSMUSG00000026473.16	25252.9	-0.0752698	0.149391	-0.503844	0.614371	0.831326	0.949165	24795.2	29213.3	23726.7	23833.2	22438.8	27510.2	Glul
ENSMUSG00000056708.5	92.1277	0.355638	0.359899	0.988161	0.323074	NA	1.27955	89.0684	51.4338	101.721	65.7388	119.605	125.199	Ier5
ENSMUSG00000026471.14	83.8676	0.61236	0.381219	1.60632	0.108204	NA	1.52876	63.1764	41.3707	94.1158	82.1735	79.4176	142.952	Mr1
ENSMUSG00000026470.14	195.369	-0.0773161	0.223116	-0.346529	0.728945	0.887634	0.947819	175.03	242.634	184.429	208.817	186.583	174.719	Stx6
ENSMUSG00000026469.14	442.771	0.357778	0.168636	2.1216	0.0338714	0.233227	1.28145	401.844	341.029	421.145	477.573	491.815	523.221	Xpr1
ENSMUSG00000033701.13	592.505	-0.178108	0.167808	-1.06138	0.288517	0.601053	0.883861	583.087	731.255	573.251	562.647	533.916	570.872	Acbd6
ENSMUSG00000033684.14	4900.88	0.148667	0.243361	0.610889	0.541273	0.789281	1.10854	3656.98	4247.76	6040.53	6288.69	5638.65	3532.68	Qsox1
ENSMUSG00000033671.18	369.673	0.0491498	0.192776	0.254958	0.798756	0.921348	1.03465	330.382	436.069	324.177	348.029	403.786	375.598	Cep350
ENSMUSG00000026466.16	645.196	0.12525	0.160106	0.782291	0.434043	0.724635	1.0907	564.445	620.56	666.416	640.953	743.463	635.34	Tor1aip1
ENSMUSG00000050565.16	1971.17	0.269332	0.148874	1.80913	0.0704308	0.327869	1.20525	1696.44	1685.02	1981.19	2293.12	1923.25	2247.98	Tor1aip2
ENSMUSG00000026596.13	127.189	0.0400318	0.267654	0.149565	0.881107	NA	1.02814	121.174	115.167	139.748	113.109	166.49	107.447	Abl2
ENSMUSG00000060519.11	130.383	-0.179684	0.338532	-0.530773	0.595576	NA	0.882896	128.424	79.387	207.245	107.309	127.26	132.674	Tor3a
ENSMUSG00000033557.17	243.336	0.905715	0.240041	3.77318	0.000161182	0.0164785	1.87347	132.567	155.42	219.604	361.563	293.749	297.115	Fam20b
ENSMUSG00000026594.14	309.622	0.174183	0.237634	0.732991	0.463564	0.740997	1.12833	378.023	231.452	263.334	292.924	303.318	388.679	Ralgps2
ENSMUSG00000070565.11	153.211	0.746581	0.28531	2.61674	0.00887752	0.119426	1.67781	84.9257	110.695	147.353	191.416	235.382	149.492	Rasal2
ENSMUSG00000049881.13	60.8673	0.112617	0.338926	0.332276	0.739681	NA	1.08119	60.0694	67.0876	48.4839	75.4062	46.8851	67.2713	2810025M15Rik
ENSMUSG00000033488.11	437.215	-0.00373688	0.188	-0.0198771	0.984141	0.995742	0.997413	418.414	380.163	514.31	432.136	397.088	481.177	Cryzl2
ENSMUSG00000026589.14	1958.14	-0.319727	0.130169	-2.45625	0.0140395	0.153036	0.801221	2219.46	2128.91	2174.17	1824.25	1794.07	1607.97	Sec16b
ENSMUSG00000040782.12	624.962	0.124426	0.158799	0.783541	0.43331	0.72385	1.09007	591.373	536.701	665.466	665.122	669.787	621.325	Cop1
ENSMUSG00000090394.8	107.144	0.115379	0.259435	0.444731	0.656514	NA	1.08326	104.604	98.3952	105.524	127.611	89.9428	116.79	4930523C07Rik
ENSMUSG00000058267.13	453.44	-0.187614	0.1831	-1.02465	0.305527	0.616058	0.878057	570.659	414.825	462.974	433.103	439.189	399.891	Mrps14
ENSMUSG00000014226.10	539.483	-0.0820303	0.16063	-0.51068	0.609575	0.829083	0.944727	549.946	554.591	559.942	462.105	570.276	540.039	Cacybp
ENSMUSG00000026721.16	425.659	0.153313	0.174822	0.876964	0.380506	0.681606	1.11212	433.95	356.682	418.293	456.304	404.743	483.98	Rabgap1l
ENSMUSG00000040423.10	311.339	0.534254	0.197019	2.71169	0.00669414	0.101067	1.44819	240.278	224.744	297.558	336.428	360.728	408.3	Rc3h1
ENSMUSG00000026715.12	32682.4	-0.166987	0.127654	-1.30812	0.190832	0.507947	0.890701	35498.9	36770.7	31446.1	29810.6	32250.2	30317.9	Serpinc1
ENSMUSG00000103222.1	131.974	0.169425	0.328042	0.516475	0.605523	0.827998	1.12461	124.282	176.664	72.2505	116.976	154.051	147.623	Gm37729
ENSMUSG00000103680.1	92.337	0.320473	0.342365	0.936056	0.349244	NA	1.24874	88.0327	107.34	51.3359	105.375	124.389	77.5489	Gm37072
ENSMUSG00000043467.19	316.881	-0.0126426	0.20098	-0.0629046	0.949843	0.981984	0.991275	365.595	270.587	318.473	310.326	279.397	356.912	Zbtb37
ENSMUSG00000053332.13	874.24	-0.322201	0.193511	-1.66503	0.0959071	0.377451	0.799849	1135.1	885.557	893.625	949.345	672.657	709.152	Gas5
ENSMUSG00000026709.10	219.468	0.267343	0.215931	1.23809	0.215681	0.533799	1.20359	165.709	218.035	213.9	231.052	215.289	272.823	Dars2
ENSMUSG00000026708.16	84.2976	-0.0706286	0.277531	-0.254489	0.799118	NA	0.952223	79.7473	100.631	78.9052	82.1735	74.6334	89.6951	Cenpl
ENSMUSG00000026705.16	159.62	-0.00326169	0.224844	-0.0145065	0.988426	0.996646	0.997742	149.138	188.963	141.649	151.779	163.619	162.572	Klhl20
ENSMUSG00000026701.15	9484.97	-0.0048616	0.160364	-0.030316	0.975815	0.993106	0.996636	8801.2	8959.55	10741.6	10523	9872.66	8011.83	Prdx6
ENSMUSG00000040297.12	200.759	-0.0959995	0.26705	-0.359481	0.719235	0.884005	0.935624	183.315	194.554	244.321	130.511	222.943	228.909	Suco
ENSMUSG00000026698.8	173.758	-0.0752242	0.259811	-0.289534	0.772173	0.909009	0.949195	210.243	202.381	122.636	166.28	157.878	183.127	Pigc
ENSMUSG00000026694.19	165.648	0.0518133	0.234584	0.220873	0.825192	0.933153	1.03657	162.602	187.845	137.846	191.416	169.36	144.82	Eef1aknmt
ENSMUSG00000026696.15	151.851	0.243836	0.239649	1.01747	0.30893	0.618341	1.18414	136.71	167.719	113.129	160.48	177.972	155.098	Vamp4
ENSMUSG00000040225.15	626.603	-0.0925785	0.170626	-0.542583	0.587417	0.818621	0.937845	613.122	724.546	602.722	621.618	666.916	530.696	Prrc2c
ENSMUSG00000026692.12	161.124	0.292943	0.244435	1.19845	0.230743	0.547538	1.22514	150.173	154.302	130.241	151.779	157.878	222.369	Fmo4
ENSMUSG00000040181.14	3671.08	-0.00293177	0.182946	-0.0160254	0.987214	0.996472	0.99797	2938.22	3589.19	4496.65	3353.64	3590.06	4058.7	Fmo1
ENSMUSG00000040170.13	257.802	-0.378889	0.33776	-1.12177	0.26196	0.580266	0.76903	223.707	249.342	401.181	117.943	263.131	291.509	Fmo2
ENSMUSG00000040124.5	73.6507	0.383276	0.337828	1.13453	0.256572	NA	1.3043	66.2835	78.2689	47.5333	60.905	87.0723	101.841	Gorab
ENSMUSG00000026585.13	80.0117	0.322463	0.355197	0.907841	0.363962	NA	1.25046	59.0337	50.3157	103.622	68.639	95.6838	102.776	Kifap3
ENSMUSG00000026584.14	294.617	-0.082727	0.221785	-0.373006	0.709144	0.880104	0.944271	260.991	382.399	266.186	290.991	317.67	249.464	Scyl3
ENSMUSG00000026579.8	6946.33	0.219444	0.145135	1.512	0.130533	0.429504	1.16429	5727.31	6760.2	6769.69	6677.32	8104.42	7639.03	F5
ENSMUSG00000040918.12	1986.16	-0.146556	0.1666	-0.879688	0.379028	0.680436	0.903405	2369.63	2207.18	1684.58	1800.08	1884.97	1970.49	Slc19a2
ENSMUSG00000026578.6	77.8932	-0.585194	0.352904	-1.65823	0.0972718	NA	0.66656	66.2835	116.285	97.9185	51.2376	86.1155	49.5192	Ccdc181
ENSMUSG00000026577.13	167.72	-0.126477	0.2124	-0.595467	0.551531	0.794965	0.916065	157.423	190.082	177.774	153.713	172.231	155.098	Blzf1
ENSMUSG00000026576.12	854.556	0.410192	0.173924	2.35845	0.0183515	0.173419	1.32886	795.402	640.687	765.285	843.97	966.407	1115.58	Atp1b1
ENSMUSG00000040848.11	762.12	0.305511	0.173429	1.76159	0.0781383	0.342488	1.23586	658.692	608.261	777.644	959.98	769.298	798.847	Sft2d2
ENSMUSG00000040843.10	341.704	0.140246	0.167677	0.836404	0.402928	0.698707	1.10209	327.275	314.194	333.683	370.264	371.253	333.554	Tiprl
ENSMUSG00000026571.12	565.732	-0.238176	0.192285	-1.23866	0.21547	0.533799	0.847817	662.835	663.049	511.458	450.504	608.549	497.995	Dcaf6
ENSMUSG00000026568.6	3629.13	-0.395288	0.162554	-2.43172	0.0150272	0.158638	0.760338	4861.48	3679.76	3828.33	3069.42	3461.84	2873.98	Mpc2
ENSMUSG00000040723.14	51.5913	-0.126971	0.386373	-0.328622	0.742441	NA	0.915752	54.891	52.552	54.1879	39.6366	35.403	72.8773	Rcsd1
ENSMUSG00000040713.12	4627.78	-0.157621	0.193706	-0.813712	0.41581	0.710001	0.896502	4794.16	4403.18	5443.51	3536.36	3992.89	5596.6	Creg1
ENSMUSG00000026565.18	94.6984	0.1733	0.28263	0.61317	0.539764	NA	1.12764	111.853	84.9776	70.3492	96.6747	107.166	97.1697	Pou2f1
ENSMUSG00000040612.13	505.557	0.237499	0.273407	0.868666	0.38503	0.684992	1.17895	280.669	468.495	642.65	462.105	608.549	570.872	Ildr2
ENSMUSG00000026563.13	76.8804	0.102995	0.352153	0.292472	0.769926	NA	1.074	94.2468	82.7414	45.6319	93.7744	82.2881	62.5997	Tada1
ENSMUSG00000040596.15	129.889	-0.331756	0.24242	-1.36852	0.171149	NA	0.794569	125.317	158.774	150.205	111.176	131.087	102.776	Pogk
ENSMUSG00000026558.13	141.824	0.1073	0.289381	0.370792	0.710792	0.880353	1.07721	110.818	147.593	151.156	164.347	178.929	98.104	Uck2
ENSMUSG00000052428.10	1236.89	0.0344015	0.159954	0.215072	0.829711	0.934392	1.02413	1045	1206.46	1414.59	1271.27	1217.1	1266.94	Tmco1
ENSMUSG00000026687.14	4159.39	-0.183395	0.132653	-1.38252	0.166812	0.482138	0.880628	4463.78	4125.89	4680.12	3750.98	4223.48	3712.07	Aldh9a1
ENSMUSG00000026688.5	410.799	-0.409912	0.317087	-1.29274	0.1961	0.512719	0.752669	512.661	400.289	493.395	253.288	228.684	576.478	Mgst3
ENSMUSG00000015843.10	136.588	-0.155375	0.331625	-0.468528	0.639407	0.844717	0.897899	218.528	103.986	109.326	112.143	115.777	159.769	Rxrg
ENSMUSG00000052534.15	349.835	0.232982	0.272438	0.855174	0.392455	0.691444	1.17526	219.564	362.273	383.118	266.822	404.743	462.49	Pbx1
ENSMUSG00000026678.10	250.894	0.987555	0.246194	4.01128	6.03894e-05	0.00974565	1.98282	131.531	166.601	206.294	317.093	274.613	409.234	Rgs5
ENSMUSG00000026675.12	992.369	0.549409	0.23309	2.35707	0.0184196	0.173419	1.46349	878.256	928.045	611.278	950.312	1037.21	1549.11	Hsd17b7
ENSMUSG00000026670.15	493.8	0.166502	0.155621	1.06992	0.284656	0.598861	1.12233	452.592	445.015	498.148	515.276	504.254	547.514	Uap1
ENSMUSG00000026667.14	678.126	0.575657	0.170679	3.37275	0.000744219	0.0343496	1.49036	533.375	488.621	611.278	741.495	915.694	778.292	Uhmk1
ENSMUSG00000102752.1	163.517	0.49948	0.239356	2.08677	0.036909	0.242987	1.4137	123.246	159.892	123.586	224.285	186.583	163.507	Gm7694
ENSMUSG00000026663.6	916.7	0.208369	0.173701	1.19958	0.230301	0.547538	1.15538	789.188	791.634	970.629	841.07	1105.15	1002.53	Atf6
ENSMUSG00000026659.13	158.485	-0.597362	0.227036	-2.63113	0.00851004	0.11661	0.660961	222.671	184.491	165.416	129.544	130.13	118.659	Dusp12
ENSMUSG00000026656.15	247.367	0.347997	0.242816	1.43317	0.151809	0.465712	1.27279	184.351	241.515	227.209	343.195	207.634	280.297	Fcgr2b
ENSMUSG00000058076.12	3587.97	-0.0359883	0.127939	-0.281294	0.778485	0.911152	0.975363	3872.4	3338.73	3686.68	3537.33	3623.55	3469.14	Sdhc
ENSMUSG00000038370.6	275.489	-0.158074	0.320242	-0.493608	0.621583	0.834156	0.896221	287.919	207.972	375.513	162.413	382.735	236.384	Pcp4l1
ENSMUSG00000005677.14	865.591	-0.050166	0.1934	-0.25939	0.795334	0.919382	0.965825	1022.22	778.216	841.339	780.165	1038.17	733.444	Nr1i3
ENSMUSG00000005674.9	366.237	0.251094	0.261078	0.961758	0.336171	0.645219	1.19011	247.527	367.864	387.871	321.927	537.743	334.488	Tomm40l
ENSMUSG00000005681.12	156839	-0.563444	0.147136	-3.82941	0.000128449	0.0151368	0.676685	205970	190801	164476	140625	119051	120111	Apoa2
ENSMUSG00000058715.11	77.5501	0.413945	0.460141	0.899605	0.368331	NA	1.33232	71.4619	41.3707	86.5105	71.5393	43.0577	151.36	Fcer1g
ENSMUSG00000013593.12	3598.88	0.206453	0.146467	1.40955	0.158672	0.472667	1.15385	3559.63	2931.73	3533.62	3504.46	4077.09	3986.76	Ndufs2
ENSMUSG00000052423.14	117.138	0.13059	0.246195	0.530433	0.595812	NA	1.09474	110.818	102.868	121.685	106.342	137.785	123.331	B4galt3
ENSMUSG00000062729.11	567.422	-0.462216	0.16225	-2.8488	0.00438849	0.0833174	0.72587	683.548	628.387	660.712	465.005	430.577	536.302	Ppox
ENSMUSG00000053483.13	306.937	-0.53325	0.185263	-2.87835	0.00399766	0.0796539	0.690997	390.451	342.147	356.499	242.653	226.771	283.1	Usp21
ENSMUSG00000062963.10	1094.55	0.03063	0.132465	0.23123	0.817136	0.931531	1.02146	1140.28	1053.28	1055.24	1121.43	1093.67	1103.44	Ufc1
ENSMUSG00000013973.12	57.0198	-0.236608	0.45228	-0.523145	0.600874	NA	0.848739	42.4629	82.7414	59.8919	64.772	68.8924	23.3581	Dedd
ENSMUSG00000013997.10	1451.06	-0.0265626	0.139284	-0.190709	0.848754	0.940665	0.981757	1496.56	1421.14	1475.43	1348.61	1588.35	1376.26	Nit1
ENSMUSG00000006412.10	610.909	-0.451809	0.1963	-2.30163	0.0213563	0.186418	0.731126	796.437	682.057	638.847	632.252	486.074	429.789	Pfdn2
ENSMUSG00000026641.13	464.806	-0.204053	0.193875	-1.0525	0.292572	0.603461	0.868108	605.872	477.44	409.737	457.271	415.268	423.249	Usf1
ENSMUSG00000103711.1	128.761	0.204014	0.374129	0.545305	0.585544	NA	1.1519	200.922	71.5601	86.5105	115.043	139.698	158.835	Tstd1
ENSMUSG00000038235.4	1222.45	0.0627617	0.135018	0.46484	0.642046	0.844717	1.04446	1256.28	1117.01	1214	1292.54	1247.72	1207.15	F11r
ENSMUSG00000059058.7	52.3573	4.74015	0.570543	8.30814	9.72123e-17	NA	26.7256	6.21408	2.23625	2.852	131.478	95.6838	75.6802	Tma7-ps
ENSMUSG00000003458.12	762.854	0.0151694	0.137813	0.110073	0.912352	0.965365	1.01057	763.296	780.453	732.963	778.231	761.643	760.54	Ncstn
ENSMUSG00000026553.17	2785.76	0.173562	0.146449	1.18514	0.235962	0.551089	1.12784	2635.8	2533.68	2685.63	2528.04	3195.84	3135.59	Copa
ENSMUSG00000003464.13	2109.96	0.150125	0.16073	0.934024	0.350291	0.657178	1.10967	2035.11	1758.81	2206.49	1927.69	2274.4	2457.27	Pex19
ENSMUSG00000026554.15	2414.33	0.00157324	0.127736	0.0123163	0.990173	0.997428	1.00109	2317.85	2511.31	2409.94	2496.14	2487.78	2262.93	Dcaf8
ENSMUSG00000013698.12	153.052	0.548315	0.299896	1.82835	0.0674963	0.32352	1.46238	138.781	102.868	131.192	150.812	134.914	259.742	Pea15a
ENSMUSG00000038034.15	194.223	0.183267	0.261903	0.69975	0.484084	0.755252	1.13545	242.349	146.475	156.86	221.385	169.36	228.909	Igsf8
ENSMUSG00000050229.3	227.524	0.106041	0.221412	0.47893	0.631989	0.841122	1.07627	240.278	209.09	208.196	183.682	266.958	256.939	Pigm
ENSMUSG00000026547.15	212.22	0.411987	0.34563	1.19199	0.233266	0.549302	1.33052	219.564	150.947	175.873	163.38	165.533	398.022	Tagln2
ENSMUSG00000026544.6	342.241	-0.403197	0.230612	-1.74838	0.0803978	0.347555	0.756181	366.63	433.833	368.858	391.532	246.864	245.727	Dusp23
ENSMUSG00000037942.5	4706.81	0.121529	0.147238	0.82539	0.40915	0.704088	1.08789	4180	4760.98	4585.06	5082.19	5388.91	4243.7	Crp
ENSMUSG00000026542.6	1538.74	0.391724	0.185634	2.11019	0.0348418	0.235197	1.31196	1221.07	1312.68	1459.27	2040.8	1845.74	1352.9	Apcs
ENSMUSG00000005338.13	51.533	0.466423	0.548944	0.849674	0.395507	NA	1.38168	49.7126	46.9613	33.2733	19.3349	45.9282	113.988	Cadm3
ENSMUSG00000090272.9	126.785	-0.0728259	0.255291	-0.285266	0.77544	NA	0.950774	143.959	105.104	140.698	119.877	108.123	142.952	Mndal
ENSMUSG00000039997.16	113.048	-0.325726	0.27863	-1.16903	0.242393	NA	0.797897	97.3539	163.247	116.932	91.8409	103.339	105.579	Ifi203
ENSMUSG00000050069.3	202.307	1.09371	0.434451	2.51745	0.0118206	0.140321	2.13422	78.7116	209.09	99.8198	172.081	481.29	172.85	Grem2
ENSMUSG00000026526.14	3182.06	-0.021748	0.140079	-0.155255	0.87662	0.953103	0.985038	3469.53	2851.22	3296.91	3228.93	3286.74	2959	Fh1
ENSMUSG00000039783.15	4824.21	-0.0644588	0.171082	-0.376772	0.706343	0.878327	0.956304	4282.53	4769.93	5742.97	4807.63	5317.15	4025.07	Kmo
ENSMUSG00000057335.11	119.948	-0.0761523	0.280364	-0.27162	0.785914	NA	0.948584	110.818	161.01	97.9185	106.342	108.123	135.477	Cep170
ENSMUSG00000026504.17	112.886	-0.0389424	0.330783	-0.117728	0.906283	NA	0.973368	101.497	163.247	78.9052	110.209	86.1155	137.346	Sdccag8
ENSMUSG00000063659.11	530.791	0.186636	0.173858	1.07349	0.283049	0.598072	1.13811	526.125	545.646	418.293	526.877	591.326	576.478	Zbtb18
ENSMUSG00000015961.8	812.559	-0.0160796	0.137946	-0.116565	0.907205	0.964178	0.988916	835.793	781.571	833.733	800.466	791.305	832.483	Adss
ENSMUSG00000026502.13	278.684	0.527172	0.215303	2.44851	0.0143449	0.155087	1.4411	252.706	178.9	252.877	327.727	368.383	291.509	Desi2
ENSMUSG00000039630.10	3701.29	-0.126116	0.12799	-0.985358	0.324448	0.63357	0.916295	4103.36	3796.04	3689.53	3540.23	3738.37	3340.21	Hnrnpu
ENSMUSG00000026495.8	58.6646	0.0598593	0.398262	0.150301	0.880527	NA	1.04236	35.2131	64.8514	72.2505	39.6366	74.6334	65.4027	Efcab2
ENSMUSG00000055067.15	55.5387	-0.0263187	0.41203	-0.0638758	0.949069	NA	0.981923	41.4272	38.0163	88.4118	47.3706	51.6693	66.337	Smyd3
ENSMUSG00000026492.11	366.983	0.249031	0.199905	1.24575	0.212857	0.531594	1.18841	263.063	379.045	364.105	387.665	429.62	378.401	Tfb2m
ENSMUSG00000038949.8	238.137	0.0889623	0.183261	0.485439	0.627365	0.837671	1.0636	237.171	220.271	234.814	256.188	243.994	236.384	Cnst
ENSMUSG00000026491.13	593.266	0.192826	0.220528	0.874383	0.38191	0.682637	1.143	556.16	592.607	512.408	544.278	846.802	507.338	Ahctf1
ENSMUSG00000026490.18	366.818	0.135469	0.197875	0.684615	0.493587	0.761086	1.09845	333.489	332.084	383.118	310.326	399.958	441.935	Cdc42bpa
ENSMUSG00000026489.13	3266.9	-0.0667535	0.153869	-0.433833	0.66441	0.856898	0.954784	3875.51	2893.71	3257.93	3295.64	3015.95	3262.66	Coq8a
ENSMUSG00000010609.15	3028.62	-0.139167	0.184225	-0.755418	0.449998	0.733313	0.908043	3722.23	2891.48	2909.99	3432.92	2370.09	2845.02	Psen2
ENSMUSG00000038855.10	82.2381	-0.283641	0.358289	-0.791654	0.428562	NA	0.821515	120.139	93.9227	57.0399	70.5725	56.4535	95.301	Itpkb
ENSMUSG00000026496.11	535.078	0.224659	0.164893	1.36245	0.173054	0.488377	1.1685	477.448	448.369	554.238	557.813	556.88	615.719	Parp1
ENSMUSG00000026499.5	296.75	0.250867	0.210121	1.19392	0.23251	0.549099	1.18992	248.563	263.878	300.41	272.623	392.304	302.721	Acbd3
ENSMUSG00000060743.12	1818.73	-0.109028	0.130148	-0.837723	0.402186	0.698532	0.927213	1955.36	1919.82	1787.25	1811.68	1785.46	1652.82	H3f3a
ENSMUSG00000038806.7	186.602	0.00724656	0.241141	0.0300511	0.976026	0.993106	1.00504	135.674	206.853	215.801	198.183	183.713	179.39	Sde2
ENSMUSG00000026520.8	67.3255	-0.139074	0.302972	-0.459033	0.64621	NA	0.908102	63.1764	63.7332	84.6092	66.7055	62.1945	63.534	Pycr2
ENSMUSG00000026519.16	204.622	0.089018	0.263041	0.338419	0.735048	0.890368	1.06365	213.35	152.065	229.11	269.722	199.979	163.507	Tmem63a
ENSMUSG00000038776.13	5261.8	-0.296732	0.264867	-1.12031	0.262584	0.580689	0.814094	5267.46	4977.9	7157.56	3152.56	4073.26	6942.03	Ephx1
ENSMUSG00000038768.8	124.837	-0.0964966	0.434702	-0.221983	0.824327	NA	0.935302	100.461	90.5683	195.837	73.4728	78.4607	210.223	9130409I23Rik
ENSMUSG00000026516.8	321.864	0.0426794	0.191548	0.222814	0.823681	0.93292	1.03003	355.238	278.414	317.522	286.157	342.548	351.306	Nvl
ENSMUSG00000062169.13	189.84	-0.175529	0.208734	-0.840921	0.400392	0.697684	0.885443	196.779	199.027	208.196	187.549	195.195	152.295	Cnih4
ENSMUSG00000038733.14	1432.92	0.113244	0.135351	0.836665	0.402781	0.6986	1.08166	1389.88	1459.16	1281.5	1465.59	1563.47	1437.92	Wdr26
ENSMUSG00000004880.11	103.733	0.367879	0.308893	1.19096	0.233669	NA	1.29045	83.89	114.049	74.1519	92.8077	103.339	154.163	Lbr
ENSMUSG00000026511.7	1633.64	-0.324704	0.14	-2.31931	0.0203781	0.182543	0.798462	1836.26	1927.65	1686.48	1566.13	1434.3	1351.03	Srp9
ENSMUSG00000038633.5	759.245	0.358662	0.160566	2.23373	0.0255007	0.20156	1.28224	671.12	618.324	706.344	851.704	755.902	952.076	Degs1
ENSMUSG00000047539.9	178.769	0.0998729	0.248477	0.401941	0.687728	0.870102	1.07168	175.03	181.137	161.613	205.917	216.245	132.674	Fbxo28
ENSMUSG00000026510.10	363.72	-0.0808111	0.179717	-0.449659	0.652957	0.850728	0.945526	322.096	393.581	405.934	376.064	348.289	336.357	Trp53bp2
ENSMUSG00000026509.15	593.469	-0.0781265	0.210378	-0.371362	0.710368	0.880353	0.947287	632.8	622.797	573.251	483.373	490.858	757.737	Capn2
ENSMUSG00000038576.15	653.935	-0.00616599	0.273519	-0.0225431	0.982015	0.995418	0.995735	566.517	762.563	636.946	905.842	662.132	389.613	Susd4
ENSMUSG00000079164.8	256.62	0.158305	0.29345	0.539462	0.589568	0.819545	1.11598	161.566	269.469	296.607	181.748	303.318	327.013	Tlr5
ENSMUSG00000046836.13	340.342	0.33029	0.182898	1.80587	0.0709389	0.32794	1.25727	307.597	257.169	339.387	368.331	383.692	385.876	Brox
ENSMUSG00000042901.10	175.041	-0.113407	0.240708	-0.471139	0.637542	0.843917	0.924403	175.03	211.326	159.712	174.014	133.957	196.208	Aida
ENSMUSG00000056050.13	2667.41	0.0115617	0.154076	0.075039	0.940184	0.978462	1.00805	2414.17	2923.9	2632.39	2368.53	3006.39	2659.09	Mia3
ENSMUSG00000072258.10	194.966	-0.266244	0.267683	-0.994626	0.319918	0.630586	0.831481	184.351	275.059	179.676	185.615	133.001	212.092	Taf1a
ENSMUSG00000039384.8	76.1836	-0.50018	0.400904	-1.24763	0.212167	NA	0.707019	82.8543	92.8045	92.2145	32.8694	53.5829	102.776	Dusp10
ENSMUSG00000039377.7	66.4939	0.0169366	0.372841	0.0454258	0.963768	NA	1.01181	81.8187	74.9145	41.8293	60.905	51.6693	87.8265	Hlx
ENSMUSG00000026621.13	6433.05	0.00480468	0.138134	0.0347827	0.972253	0.991362	1.00334	6868.63	6014.4	6383.72	6749.83	6835.65	5746.09	Mtarc1
ENSMUSG00000073481.9	7638.08	-0.214472	0.143181	-1.49791	0.134157	0.43759	0.861862	8087.62	8469.81	8056.89	7707.87	7452.81	6053.48	Mtarc2
ENSMUSG00000039349.5	2831.85	-0.0343258	0.149421	-0.229725	0.818305	0.931962	0.976488	2985.86	2630.95	2979.38	3182.53	2691.59	2520.81	C130074G19Rik
ENSMUSG00000039318.12	251.087	0.125037	0.229019	0.545968	0.585088	0.817623	1.09054	173.994	266.114	280.446	274.556	252.605	258.808	Rab3gap2
ENSMUSG00000026618.11	1029.64	0.273914	0.198266	1.38154	0.167112	0.482501	1.20908	778.831	973.889	1043.83	890.374	1152.99	1337.95	Iars2
ENSMUSG00000026617.16	1063.41	0.316303	0.190817	1.65762	0.0973933	0.379678	1.24514	852.364	787.161	1201.64	1103.06	1211.36	1224.9	Bpnt1
ENSMUSG00000026615.14	1520.83	0.141134	0.156783	0.900187	0.368021	0.671292	1.10277	1438.56	1365.23	1535.32	1610.6	1804.6	1370.65	Eprs
ENSMUSG00000026614.7	503.434	0.0914905	0.216784	0.422035	0.672999	0.861644	1.06547	625.55	414.825	422.095	436.97	554.966	566.2	Slc30a10
ENSMUSG00000039246.8	212.42	0.661797	0.291604	2.2695	0.0232378	0.19323	1.58205	130.496	122.994	239.568	244.587	222.943	313.933	Lyplal1
ENSMUSG00000001305.5	118.111	0.457899	0.270248	1.69436	0.0901964	NA	1.37354	90.1041	81.6233	126.438	148.879	119.605	142.017	Rrp15
ENSMUSG00000039210.16	241.781	-0.050508	0.194099	-0.260217	0.794696	0.919209	0.965596	225.778	259.405	252.877	261.022	212.418	239.187	Gpatch2
ENSMUSG00000104394.2	93.4753	-0.20276	0.33298	-0.608924	0.542575	NA	0.868887	67.3192	126.348	106.474	113.109	78.4607	69.14	Gm37254
ENSMUSG00000026610.13	92.5259	0.0297105	0.388664	0.0764426	0.939067	NA	1.02081	80.783	48.0795	145.452	78.3065	110.036	92.4981	Esrrg
ENSMUSG00000026608.13	225.412	0.121313	0.213568	0.568032	0.570014	0.80805	1.08772	180.208	220.271	247.173	215.585	263.131	226.106	Kctd3
ENSMUSG00000104435.1	51.979	-0.546634	0.349292	-1.56498	0.117588	NA	0.684616	67.3192	70.442	47.5333	43.5036	36.3599	46.7162	Gm37422
ENSMUSG00000026603.13	118.186	0.0512363	0.288502	0.177594	0.859042	NA	1.03615	118.067	80.5051	149.254	120.843	133.001	107.447	Smyd2
ENSMUSG00000010175.13	1989.23	0.152445	0.184431	0.826568	0.408482	0.703752	1.11145	2097.25	1737.57	1817.67	2326.96	2342.34	1613.58	Prox1
ENSMUSG00000079045.3	152.67	-0.0483614	0.3015	-0.160403	0.872564	0.952339	0.967034	171.923	138.648	154.958	193.349	167.447	89.6951	Prox1os
ENSMUSG00000089872.10	150.272	0.364538	0.248232	1.46854	0.141958	0.450562	1.28747	122.21	133.057	138.797	168.214	206.677	132.674	Rps6kc1
ENSMUSG00000026634.16	417.222	0.258188	0.157809	1.63608	0.101822	0.388498	1.19598	384.237	387.99	367.907	437.936	448.757	476.505	Angel2
ENSMUSG00000066595.9	50.1892	0.0786706	0.401644	0.195872	0.844711	NA	1.05604	46.6056	30.1894	69.3985	47.3706	44.9714	62.5997	Flvcr1
ENSMUSG00000026632.17	96.8704	-0.489129	0.26056	-1.87722	0.0604873	NA	0.712455	96.3182	118.521	124.537	79.2732	79.4176	83.1548	Tatdn3
ENSMUSG00000037499.9	160.753	0.457993	0.235555	1.94431	0.0518576	0.284613	1.37363	142.924	112.931	150.205	185.615	160.749	212.092	Nenf
ENSMUSG00000026626.11	3530.17	0.185614	0.155618	1.19275	0.232966	0.549224	1.1373	3525.45	2937.32	3447.11	3251.17	3839.79	4180.17	Ppp2r5a
ENSMUSG00000037461.10	393.329	0.0515462	0.209256	0.24633	0.805427	0.924828	1.03638	351.095	430.479	377.414	493.041	385.606	322.342	Ints7
ENSMUSG00000026623.16	2352.42	0.377801	0.19539	1.93358	0.0531648	0.288457	1.29936	1883.9	1691.73	2562.04	2732.99	2996.82	2247.05	Lpgat1
ENSMUSG00000037434.7	577.352	0.542777	0.163585	3.31801	0.000906614	0.0380207	1.45677	500.233	402.526	506.704	692.191	684.139	678.319	Slc30a1
ENSMUSG00000026637.13	86.0476	0.313539	0.308628	1.01591	0.309672	NA	1.24275	103.568	64.8514	61.7932	104.409	96.6407	85.0235	Traf5
ENSMUSG00000037395.15	116.808	-0.187849	0.295992	-0.634643	0.525661	NA	0.877914	119.103	143.12	111.228	88.9407	88.0291	150.426	Rcor3
ENSMUSG00000016181.9	156.294	0.264075	0.24667	1.07056	0.284367	0.598861	1.20087	140.852	153.183	132.142	180.782	200.936	129.871	Utp25
ENSMUSG00000026638.15	437.662	0.329414	0.309707	1.06363	0.287495	0.600368	1.2565	333.489	537.819	292.805	441.803	705.19	314.867	Irf6
ENSMUSG00000079144.7	61.6834	0.330031	0.339871	0.971047	0.331525	NA	1.25704	44.5342	46.9613	72.2505	61.8718	65.065	79.4175	A130010J15Rik
ENSMUSG00000026639.18	231.15	0.462475	0.337683	1.36955	0.170826	0.486651	1.3779	164.673	138.648	279.496	184.649	396.131	223.303	Lamb3
ENSMUSG00000016194.14	8276.54	-0.100918	0.125479	-0.804265	0.421244	0.7144	0.932439	9198.9	8053.87	8444.76	7750.41	8371.38	7839.91	Hsd11b1
ENSMUSG00000009633.3	3554.15	0.217665	0.307249	0.708431	0.478677	0.751757	1.16285	4681.27	1629.11	3548.83	3707.47	4746.88	3011.33	G0s2
ENSMUSG00000104348.1	88.4212	-0.030055	0.308115	-0.097545	0.922294	NA	0.979383	71.4619	79.387	116.932	73.4728	102.382	86.8921	Gm37691
ENSMUSG00000026640.12	193.6	0.508125	0.235181	2.16057	0.0307288	0.225117	1.4222	157.423	150.947	171.12	178.848	223.9	279.363	Plxna2
ENSMUSG00000096929.7	73.2955	-0.357632	0.349614	-1.02293	0.30634	NA	0.780444	100.461	77.1508	69.3985	57.0381	89.9428	45.7819	A330023F24Rik
ENSMUSG00000016481.15	626.197	0.0470147	0.161604	0.290925	0.771109	0.908946	1.03312	559.267	678.703	610.327	584.882	638.211	685.794	Cr1l
ENSMUSG00000026643.16	307.441	-0.0576353	0.180522	-0.319271	0.749521	0.898756	0.960838	294.133	325.375	321.325	285.19	282.267	336.357	Nmt2
ENSMUSG00000049950.6	51.0037	-0.104255	0.399145	-0.261195	0.793942	NA	0.930285	67.3192	58.1426	33.2733	47.3706	37.3167	62.5997	Rpp38
ENSMUSG00000026648.18	116.077	-0.47671	0.302778	-1.57445	0.115382	NA	0.718615	112.889	183.373	109.326	91.8409	80.3744	118.659	Dclre1c
ENSMUSG00000109865.1	186.194	0.252507	0.223334	1.13063	0.258211	0.576002	1.19128	157.423	162.128	190.133	177.881	190.411	239.187	Hspa14
ENSMUSG00000026655.15	1588.25	0.215807	0.177192	1.21793	0.223251	0.541328	1.16135	1319.46	1451.33	1638	1497.49	2061.99	1561.26	Fam107b
ENSMUSG00000026657.17	55.0114	0.423115	0.373336	1.13333	0.257074	NA	1.34082	49.7126	44.7251	46.5826	64.772	40.1872	84.0892	Frmd4a
ENSMUSG00000039449.14	461.375	0.103129	0.184154	0.560015	0.575469	0.811183	1.0741	396.665	527.756	410.687	467.905	519.563	445.673	Prpf18
ENSMUSG00000048186.14	119.365	-0.0647235	0.264184	-0.244994	0.806461	NA	0.956129	126.353	108.458	131.192	90.8742	140.655	118.659	Bend7
ENSMUSG00000026662.13	512.936	-0.0913204	0.160367	-0.569446	0.569054	0.807286	0.938663	500.233	570.245	517.162	526.877	508.081	455.016	Sephs1
ENSMUSG00000026664.7	33809.6	-0.357445	0.165247	-2.16309	0.0305341	0.224489	0.780546	38358.5	39959.6	35611.9	32284.5	33098	23545	Phyh
ENSMUSG00000086670.1	61.188	-0.768595	0.408977	-1.87931	0.0602019	NA	0.586989	68.3548	111.813	51.3359	63.8053	34.4462	37.373	Gm13194
ENSMUSG00000026669.14	1724.72	-0.634908	0.272883	-2.32667	0.019983	0.179946	0.643982	1526.59	3001.05	1767.29	1727.58	1362.54	963.288	Mcm10
ENSMUSG00000026672.11	1971.78	-0.17368	0.144891	-1.1987	0.230645	0.547538	0.886578	2096.21	2277.62	1897.53	1919.96	1952.91	1686.45	Optn
ENSMUSG00000039145.16	660.982	0.441156	0.287872	1.53247	0.125406	0.421821	1.35769	720.833	574.717	386.921	564.58	621.945	1096.9	Camk1d
ENSMUSG00000039128.13	722.717	0.0664253	0.145616	0.456167	0.64827	0.848822	1.04712	730.154	705.538	682.577	780.165	752.075	685.794	Cdc123
ENSMUSG00000025817.12	216.047	-0.0876398	0.229818	-0.381344	0.702948	0.876056	0.941061	245.456	238.161	184.429	250.387	175.101	202.748	Nudt5
ENSMUSG00000025816.15	74.1649	-0.341142	0.350927	-0.972118	0.330992	NA	0.789416	55.9267	120.758	72.2505	61.8718	64.1082	70.0743	Sec61a2
ENSMUSG00000025815.13	1414.25	-0.442577	0.160908	-2.7505	0.00595048	0.0962736	0.735819	1571.13	1852.74	1464.97	1334.11	1175.95	1086.62	Dhtkd1
ENSMUSG00000043241.14	218.001	0.315438	0.209759	1.50381	0.13263	0.434153	1.24439	191.601	206.853	184.429	267.789	257.39	199.945	Upf2
ENSMUSG00000045319.13	387.117	0.142413	0.221826	0.642003	0.520871	0.779074	1.10375	402.879	352.21	348.894	469.839	457.369	291.509	Proser2
ENSMUSG00000039063.5	1220.18	-0.070204	0.147959	-0.474484	0.635155	0.842837	0.952503	1242.82	1131.54	1374.66	1277.07	1163.52	1131.47	Echdc3
ENSMUSG00000039046.15	271.104	0.204724	0.223226	0.917113	0.359083	0.665187	1.15247	201.957	282.886	270.94	309.359	236.339	325.145	Usp6nl
ENSMUSG00000002107.18	274.115	0.176281	0.239299	0.736657	0.461331	0.74048	1.12997	192.636	343.265	236.716	281.323	288.965	301.787	Celf2
ENSMUSG00000025782.12	101.311	0.264016	0.317427	0.831737	0.405557	NA	1.20082	86.9971	88.332	100.77	86.0405	158.835	86.8921	Taf3
ENSMUSG00000025781.14	3848.35	-0.172	0.128641	-1.33705	0.181206	0.496993	0.887611	4407.85	3785.98	4038.42	3516.06	3726.89	3614.9	Atp5c1
ENSMUSG00000037262.7	307.445	-0.523546	0.21297	-2.45831	0.0139592	0.152921	0.69566	402.879	358.919	326.078	312.259	229.641	214.895	Kin
ENSMUSG00000037254.18	14939.2	-0.0541067	0.147645	-0.366465	0.714018	0.881518	0.963191	14948	17209.1	13501.3	14676.2	15844.3	13456.1	Itih2
ENSMUSG00000025780.7	104.193	0.810743	0.279274	2.90303	0.00369566	NA	1.75411	82.8543	59.2607	84.6092	109.242	139.698	149.492	Itih5
ENSMUSG00000026773.19	345.185	-0.269991	0.3738	-0.722288	0.470117	0.74596	0.829325	206.1	618.324	308.015	290.991	444.93	202.748	Pfkfb3
ENSMUSG00000037197.11	672.012	0.147236	0.140559	1.04751	0.294867	0.605515	1.10745	637.978	630.624	644.551	721.193	713.801	683.925	Rbm17
ENSMUSG00000023206.16	1040.69	-0.611867	0.198211	-3.08695	0.00202219	0.0553136	0.654349	1314.28	1305.97	1154.11	981.248	880.291	608.245	Il15ra
ENSMUSG00000058594.15	349.644	0.357671	0.182881	1.95575	0.0504941	0.281817	1.28136	269.277	296.304	353.647	383.798	385.606	409.234	Fbh1
ENSMUSG00000047909.11	565.69	-0.445328	0.162801	-2.73541	0.00623028	0.0982668	0.734418	627.622	680.939	648.354	524.944	492.772	419.511	Ankrd16
ENSMUSG00000026767.12	455.01	0.0602762	0.170004	0.354558	0.72292	0.884823	1.04267	468.127	400.289	467.727	502.708	470.764	420.446	Mindy3
ENSMUSG00000026730.12	1067.24	-0.0222756	0.175635	-0.126829	0.899076	0.962429	0.984678	1036.71	1108.06	1081.86	900.041	985.544	1291.24	Pter
ENSMUSG00000026727.10	402.157	-0.104486	0.182704	-0.571887	0.567399	0.805866	0.930136	401.844	414.825	433.503	349.962	354.987	457.819	Rsu1
ENSMUSG00000026728.9	256.696	0.409997	0.385867	1.06253	0.287993	0.600368	1.32868	205.064	229.216	227.209	133.411	224.857	520.418	Vim
ENSMUSG00000063275.15	107.43	-0.467815	0.249789	-1.87284	0.0610899	NA	0.723059	106.675	135.293	132.142	88.9407	90.8996	90.6294	Hacd1
ENSMUSG00000026718.17	200.264	-0.00565686	0.250209	-0.0226086	0.981962	0.995418	0.996087	162.602	190.082	249.074	158.546	210.504	230.778	Stam
ENSMUSG00000026712.3	149.205	0.220991	0.304113	0.726675	0.467425	0.74393	1.16553	106.675	149.829	156.86	200.117	101.425	180.325	Mrc1
ENSMUSG00000017418.14	388.401	0.345699	0.208912	1.65476	0.0979737	0.381219	1.27077	347.988	345.501	332.733	483.373	496.599	324.21	Arl5b
ENSMUSG00000026743.16	413.276	-0.474531	0.17562	-2.70203	0.00689171	0.102199	0.719701	467.091	551.237	423.997	350.929	343.505	342.897	Mllt10
ENSMUSG00000026740.12	485.339	0.162571	0.184007	0.883508	0.376962	0.678499	1.11928	421.521	522.165	430.651	573.281	524.347	440.067	Dnajc1
ENSMUSG00000051154.11	790.566	0.143378	0.137621	1.04183	0.297489	0.608221	1.10449	771.581	724.546	757.68	842.036	808.528	839.023	Commd3
ENSMUSG00000026739.13	332.667	0.244194	0.223833	1.09096	0.275289	0.593224	1.18443	345.917	260.524	307.065	340.295	451.628	290.575	Bmi1
ENSMUSG00000023094.14	184.895	0.119931	0.265106	0.452387	0.65099	0.849499	1.08668	180.208	135.293	215.801	193.349	149.267	235.45	Msrb2
ENSMUSG00000043415.5	109.635	0.577647	0.302033	1.91253	0.0558084	NA	1.49241	61.1051	89.4502	113.129	147.912	139.698	106.513	Otud1
ENSMUSG00000036617.17	168.516	0.394987	0.256273	1.54128	0.123249	0.419598	1.31493	137.745	177.782	121.685	158.546	179.886	235.45	Etl4
ENSMUSG00000036591.16	513.033	0.26297	0.156213	1.6834	0.0922973	0.371033	1.19995	471.234	498.685	429.701	555.879	540.614	582.084	Arhgap21
ENSMUSG00000075514.4	76.0585	-0.125918	0.337016	-0.373626	0.708682	NA	0.916421	65.2478	81.6233	91.2638	56.0713	61.2377	100.907	Gm13375
ENSMUSG00000048550.17	62.9197	0.240114	0.421867	0.569171	0.56924	NA	1.18109	32.1061	71.5601	69.3985	68.639	93.7702	42.0446	Thnsl1
ENSMUSG00000083863.1	342.211	-0.0229205	0.317552	-0.0721788	0.94246	0.979081	0.984238	534.411	197.908	302.311	373.164	271.742	373.73	Gm13341
ENSMUSG00000083563.1	937.701	0.0453866	0.246917	0.183813	0.85416	0.943488	1.03196	1231.42	705.538	831.832	951.279	719.542	1186.59	Gm13340
ENSMUSG00000082884.1	57.2242	0.556401	0.421491	1.32008	0.186808	NA	1.4706	72.4976	38.0163	28.52	89.9075	57.4103	56.9938	Gm13339
ENSMUSG00000058835.14	517.978	0.0594987	0.158121	0.376287	0.706704	0.878327	1.0421	516.804	543.41	462.023	553.946	524.347	507.338	Abi1
ENSMUSG00000026781.17	3994.94	0.115134	0.11996	0.959774	0.337169	0.646365	1.08308	3832.01	3835.18	3839.74	3949.16	4169.9	4343.67	Acbd5
ENSMUSG00000026775.9	1091.57	0.172886	0.162091	1.0666	0.286152	0.600043	1.12731	866.864	1089.06	1122.74	1094.36	1249.63	1126.79	Yme1l1
ENSMUSG00000026771.14	136.483	-0.0408282	0.236442	-0.172678	0.862905	0.947113	0.972097	121.174	155.42	138.797	117.943	144.483	141.083	Spopl
ENSMUSG00000026986.14	434.08	0.305327	0.282943	1.07911	0.280539	0.596473	1.2357	344.881	260.524	558.991	405.067	427.707	607.311	Hnmt
ENSMUSG00000026981.15	64.9223	0.472874	0.429212	1.10173	0.270581	NA	1.38787	38.3201	38.0163	86.5105	59.9383	58.3671	108.382	Il1rn
ENSMUSG00000026979.16	96.8252	0.0466701	0.390207	0.119604	0.904797	NA	1.03288	93.2111	86.0958	106.474	62.8385	66.0218	166.31	Psd4
ENSMUSG00000036893.17	631.157	-0.141938	0.20401	-0.695741	0.486591	0.756755	0.906301	626.586	792.752	567.547	690.257	627.686	482.111	Ehmt1
ENSMUSG00000026972.15	79.3665	-0.342621	0.368346	-0.930161	0.352288	NA	0.788608	81.8187	88.332	96.0172	105.375	40.1872	64.4684	Arrdc1
ENSMUSG00000026974.11	161.208	0.202613	0.239723	0.845196	0.398002	0.69634	1.15078	142.924	136.411	170.169	140.178	202.85	174.719	Zmynd19
ENSMUSG00000026975.10	68.128	-0.276412	0.321535	-0.859663	0.389975	NA	0.825642	80.783	80.5051	62.7439	49.3041	77.5039	57.9281	Dph7
ENSMUSG00000036850.4	368.682	-0.394044	0.219127	-1.79824	0.0721386	0.329771	0.760994	445.342	339.911	470.579	367.364	249.735	339.16	Mrpl41
ENSMUSG00000036833.16	2142.87	-0.116954	0.196574	-0.594964	0.551868	0.795054	0.922132	2778.73	2257.5	1653.21	1985.7	2186.38	1995.72	Pnpla7
ENSMUSG00000006476.19	2113.02	0.0541764	0.160674	0.337182	0.73598	0.891105	1.03827	2223.6	2100.96	1895.63	2230.28	2416.02	1811.65	Nsmf
ENSMUSG00000036813.11	2357.61	-0.491436	0.218309	-2.2511	0.0243793	0.197748	0.711317	2992.08	3096.09	2177.97	2392.7	2061.03	1425.78	Entpd8
ENSMUSG00000059555.6	53.4989	0.0600403	0.320979	0.187054	0.851619	NA	1.04249	51.784	49.1976	56.0892	57.0381	55.4966	51.3878	Tor4a
ENSMUSG00000013465.19	463.662	0.00286062	0.175435	0.0163059	0.98699	0.996412	1.00198	535.446	434.951	419.243	469.839	489.901	432.592	Nelfb
ENSMUSG00000036752.4	2052.46	-0.23107	0.253346	-0.912074	0.36173	0.667869	0.852003	2575.73	1969.02	2104.77	1328.31	1578.78	2758.12	Tubb4b
ENSMUSG00000006471.18	82.6253	-0.123323	0.353427	-0.348936	0.727138	NA	0.91807	92.1755	95.0408	71.2999	99.5749	92.8133	44.8475	Ndor1
ENSMUSG00000048707.9	63.0533	0.30583	0.370404	0.825668	0.408993	NA	1.23613	81.8187	36.8982	50.3852	58.9716	71.7629	78.4832	Tprn
ENSMUSG00000026966.6	240.391	-0.14901	0.250522	-0.594797	0.551979	0.795054	0.901869	301.383	239.279	217.702	282.29	235.382	166.31	Ssna1
ENSMUSG00000026965.12	713.093	0.248296	0.175117	1.41789	0.156223	0.469466	1.1878	577.909	680.939	696.837	682.523	740.593	899.754	Anapc2
ENSMUSG00000036646.13	591.898	0.146944	0.1562	0.940744	0.346836	0.654836	1.10722	530.268	557.945	597.018	568.447	632.47	665.239	Man1b1
ENSMUSG00000026958.13	379.901	-0.277133	0.187303	-1.47959	0.138982	0.446789	0.825229	392.522	443.896	412.589	350.929	287.052	392.416	Dpp7
ENSMUSG00000026956.15	163.113	0.951691	0.793225	1.19977	0.230227	0.547538	1.93414	99.4252	58.1426	175.873	80.24	147.353	417.643	Uap1l1
ENSMUSG00000015094.16	67.9638	-0.0188916	0.328245	-0.0575536	0.954104	NA	0.986991	81.8187	62.6151	60.8426	68.639	50.7124	83.1548	Npdc1
ENSMUSG00000026944.18	572.893	0.0266077	0.186032	0.143028	0.886268	0.956789	1.01861	616.229	598.198	488.642	676.723	552.096	505.469	Abca2
ENSMUSG00000047617.11	224.292	-0.337355	0.349965	-0.963966	0.335063	0.644424	0.791491	337.631	241.515	172.07	283.257	204.763	106.513	Paxx
ENSMUSG00000015083.11	5676.55	-0.194626	0.189056	-1.02947	0.303261	0.614071	0.873799	6286.57	6042.36	5847.54	6596.11	5299.93	3986.76	C8g
ENSMUSG00000015095.12	681.467	-0.00363252	0.156615	-0.0231939	0.981496	0.995397	0.997485	645.228	667.522	733.913	711.526	720.499	610.114	Fbxw5
ENSMUSG00000026942.13	195.215	0.15899	0.24991	0.636187	0.524655	0.780311	1.1165	225.778	169.955	157.81	159.513	216.245	241.99	Traf2
ENSMUSG00000015092.9	3434.2	-0.466458	0.169866	-2.74603	0.00603214	0.0969361	0.723739	4142.72	4320.44	3490.84	3442.59	2649.49	2559.11	Edf1
ENSMUSG00000026941.16	59.0077	-0.267393	0.408677	-0.65429	0.512925	NA	0.830819	95.2825	59.2607	38.9773	38.6699	56.4535	65.4027	Mamdc4
ENSMUSG00000015087.14	549.989	0.0811035	0.195177	0.415539	0.677748	0.864947	1.05783	485.734	563.536	554.238	665.122	587.499	443.804	Rabl6
ENSMUSG00000026939.12	151.393	0.122331	0.272915	0.448238	0.653981	0.850764	1.08849	144.995	166.601	123.586	185.615	110.036	177.522	Tmem141
ENSMUSG00000026938.10	100.561	0.410895	0.373111	1.10127	0.270781	NA	1.32951	85.9614	116.285	57.0399	171.114	84.2018	88.7608	Fcna
ENSMUSG00000026933.17	204.18	0.0772556	0.249226	0.309982	0.756575	0.901746	1.05501	188.494	256.051	152.106	184.649	237.296	206.486	Camsap1
ENSMUSG00000036352.16	325.454	-0.0580713	0.210255	-0.276194	0.782399	0.913131	0.960547	291.026	325.375	379.315	338.361	362.642	256.005	Ubac1
ENSMUSG00000026932.14	380.053	-0.146545	0.165157	-0.887305	0.374915	0.676733	0.903412	423.593	371.218	403.082	344.162	363.599	374.664	Nacc2
ENSMUSG00000087679.2	1055.39	-0.19828	0.173819	-1.14073	0.253984	0.572691	0.871589	1153.75	1170.68	1059.04	1192.97	886.989	868.921	Tmem250-ps
ENSMUSG00000036327.18	96.7374	0.132453	0.315073	0.420389	0.674201	NA	1.09616	89.0684	71.5601	115.981	79.2732	132.044	92.4981	Qsox2
ENSMUSG00000075467.4	477.307	-0.0808154	0.190429	-0.424386	0.671284	0.860995	0.945523	598.623	442.778	430.651	494.008	432.491	465.293	Dnlz
ENSMUSG00000036281.13	224.828	-0.464308	0.234559	-1.97949	0.0477604	0.274739	0.724819	311.739	252.697	217.702	228.152	177.972	160.704	Snapc4
ENSMUSG00000026927.17	532.254	-0.429547	0.208635	-2.05884	0.0395097	0.250066	0.742495	591.373	750.263	491.494	513.343	460.239	386.81	Entr1
ENSMUSG00000026926.14	761.537	0.366118	0.16076	2.27743	0.0227609	0.191586	1.28888	653.514	616.088	726.308	755.996	915.694	901.623	Pmpca
ENSMUSG00000026925.16	143.6	0.0171186	0.226739	0.0754991	0.939818	0.978304	1.01194	146.031	124.112	157.81	148.879	150.224	134.543	Inpp5e
ENSMUSG00000026924.17	1789.82	0.0251188	0.150263	0.167166	0.86724	0.949417	1.01756	1656.05	1853.85	1812.92	1572.9	1998.84	1844.36	Sec16a
ENSMUSG00000026923.15	218.181	-0.195056	0.26888	-0.72544	0.468182	0.744312	0.873539	216.457	257.169	225.308	133.411	208.591	268.151	Notch1
ENSMUSG00000026921.19	270.866	0.179542	0.236044	0.760632	0.446877	0.732582	1.13252	299.311	226.98	235.765	345.129	215.289	302.721	Egfl7
ENSMUSG00000026922.13	4264.6	0.0345142	0.145805	0.236715	0.812878	0.929116	1.02421	4335.35	3744.61	4560.34	4374.53	3906.77	4666.01	Agpat2
ENSMUSG00000036160.13	182.618	0.0662956	0.214989	0.308367	0.757803	0.902428	1.04702	167.78	166.601	200.59	204.95	190.411	165.375	Surf6
ENSMUSG00000015776.12	403.484	0.665618	0.232361	2.86459	0.00417549	0.0816199	1.58625	298.276	222.507	414.49	493.041	490.858	501.732	Med22
ENSMUSG00000062647.16	6224.82	-0.379362	0.152125	-2.49376	0.0126399	0.146032	0.768777	7931.23	7057.62	6127.04	5709.61	5645.35	4878.11	Rpl7a
ENSMUSG00000015790.16	626.885	-0.159097	0.154151	-1.03209	0.302031	0.612601	0.895585	728.083	617.206	638.847	611.951	600.894	564.332	Surf1
ENSMUSG00000014873.15	241.463	-0.494218	0.190909	-2.58876	0.0096323	0.125723	0.709947	293.097	271.705	282.348	224.285	193.281	184.062	Surf2
ENSMUSG00000014867.9	4169.11	0.00897274	0.12345	0.0726834	0.942058	0.979081	1.00624	4244.21	4364.05	3860.65	4164.75	4174.69	4206.33	Surf4
ENSMUSG00000052406.14	378.002	-0.0830627	0.199522	-0.416308	0.677185	0.864453	0.944051	383.201	373.454	409.737	425.369	388.476	287.772	Rexo4
ENSMUSG00000014852.16	74.9785	-0.13205	0.364824	-0.361956	0.717385	NA	0.912534	59.0337	98.3952	77.9545	65.7388	47.8419	100.907	Adamts13
ENSMUSG00000015488.14	517.878	-0.13711	0.171404	-0.799926	0.423753	0.716887	0.909339	537.518	488.621	600.82	493.041	542.527	444.738	Cacfd1
ENSMUSG00000036040.14	156.973	0.0134426	0.362464	0.0370866	0.970416	0.99127	1.00936	172.958	134.175	161.613	84.107	132.044	256.939	Adamtsl2
ENSMUSG00000009614.16	13723.1	0.203491	0.19959	1.01954	0.307945	0.617762	1.15148	11623.4	11104.1	15542.4	16640.6	16197.4	11230.6	Sardh
ENSMUSG00000009621.18	839.645	0.00620623	0.147086	0.0421944	0.966344	0.990355	1.00431	811.973	875.493	826.128	870.072	892.73	761.474	Vav2
ENSMUSG00000026918.16	1002.47	0.0177108	0.183344	0.0965982	0.923045	0.97058	1.01235	858.578	1052.16	1078.05	1127.23	1083.14	815.665	Brd3
ENSMUSG00000026917.15	493.472	-0.0567694	0.180916	-0.313789	0.753682	0.90129	0.961415	511.626	512.102	485.79	530.744	527.218	393.35	Wdr5
ENSMUSG00000015846.15	7192.27	0.154561	0.180834	0.854711	0.392711	0.691444	1.11308	5739.73	7205.21	7476.98	8395.23	8307.27	6029.19	Rxra
ENSMUSG00000026837.16	140.725	-0.458246	0.396318	-1.15626	0.247575	0.56478	0.72787	165.709	190.082	133.093	74.4395	70.806	210.223	Col5a1
ENSMUSG00000035772.11	681.608	-0.0226967	0.182089	-0.124646	0.900804	0.962906	0.984391	788.152	587.017	685.429	686.39	755.902	586.755	Mrps2
ENSMUSG00000026816.14	136.086	0.127687	0.242282	0.527019	0.59818	0.823278	1.09254	149.138	110.695	130.241	147.912	123.432	155.098	Gtf3c5
ENSMUSG00000026812.16	433.482	-0.0766961	0.19922	-0.384982	0.700251	0.875251	0.948227	417.379	551.237	366.957	447.604	404.743	412.971	Tsc1
ENSMUSG00000035666.14	289.023	0.436055	0.18641	2.33922	0.0193239	0.177311	1.3529	220.6	248.224	268.088	307.425	329.152	360.649	Gtf3c4
ENSMUSG00000026806.15	112.996	-0.184409	0.248659	-0.741617	0.45832	NA	0.880009	134.638	105.104	120.734	114.076	108.123	95.301	Ddx31
ENSMUSG00000026803.17	189.773	0.200702	0.23289	0.861789	0.388804	0.687827	1.14926	152.245	197.908	179.676	218.485	228.684	161.638	Ttf1
ENSMUSG00000043535.13	211.881	0.830762	0.243065	3.41786	0.000631165	0.0316835	1.77862	142.924	137.53	176.824	220.418	250.692	342.897	Setx
ENSMUSG00000026799.15	85.2987	-0.788236	0.280522	-2.80989	0.00495587	NA	0.579052	103.568	100.631	119.784	73.4728	54.5398	59.7967	Med27
ENSMUSG00000039844.20	756.254	0.296027	0.174829	1.69324	0.0904095	0.366741	1.22776	639.014	654.104	743.42	726.027	981.716	793.241	Rapgef1
ENSMUSG00000039826.13	165.727	0.131745	0.246458	0.534555	0.592958	0.820827	1.09562	146.031	140.884	187.281	149.846	212.418	157.901	Trub2
ENSMUSG00000026798.10	128.292	0.0923065	0.275707	0.3348	0.737776	NA	1.06607	120.139	116.285	135.945	174.981	120.562	101.841	Coq4
ENSMUSG00000059316.2	617.641	0.322159	0.176082	1.82959	0.0673114	0.323407	1.2502	497.126	527.756	621.735	598.416	694.665	766.146	Slc27a4
ENSMUSG00000069020.9	217.917	0.366767	0.193633	1.89414	0.0582071	0.299907	1.28946	195.743	196.79	178.725	260.055	224.857	251.333	Urm1
ENSMUSG00000026790.19	211.903	-0.301078	0.274084	-1.09849	0.271991	0.58966	0.811646	204.029	330.966	167.317	184.649	177.972	206.486	Odf2
ENSMUSG00000019715.14	444.998	-0.0872699	0.178334	-0.489361	0.624586	0.835738	0.941302	382.166	486.385	506.704	432.136	445.887	416.708	Gle1
ENSMUSG00000057738.14	1194.95	0.11934	0.191251	0.623995	0.532631	0.78416	1.08624	1113.36	1071.17	1252.03	1002.52	1175	1555.65	Sptan1
ENSMUSG00000039715.8	116.785	0.0305402	0.270648	0.112841	0.910157	NA	1.02139	115.996	103.986	126.438	146.946	115.777	91.5637	Dync2i2
ENSMUSG00000054766.13	1428.49	-0.143684	0.155277	-0.925339	0.35479	0.661222	0.905205	1519.34	1672.72	1307.16	1337.98	1465.88	1267.88	Set
ENSMUSG00000015335.16	298.706	-0.359018	0.2097	-1.71206	0.0868864	0.359621	0.779695	350.06	376.809	280.446	308.392	239.21	237.318	Zdhhc12
ENSMUSG00000039686.14	482.807	-0.0577387	0.154851	-0.372867	0.709248	0.880104	0.960769	507.483	477.44	492.444	475.639	443.973	499.863	Zer1
ENSMUSG00000039678.12	574.418	0.325606	0.1976	1.6478	0.0993927	0.383844	1.25319	407.022	510.984	611.278	692.191	561.664	663.37	Tbc1d13
ENSMUSG00000015337.5	462.36	-0.21789	0.196301	-1.10998	0.267009	0.585256	0.859822	506.447	569.127	416.391	479.506	441.102	361.583	Endog
ENSMUSG00000039660.16	169.291	0.0969439	0.226851	0.427347	0.669127	0.860157	1.06951	156.388	142.002	192.034	181.748	187.54	156.032	Spout1
ENSMUSG00000039648.14	2837.57	-0.281341	0.265231	-1.06074	0.288808	0.601086	0.822826	3071.82	3616.02	2652.36	3468.69	2735.6	1480.9	Kyat1
ENSMUSG00000007476.18	172.486	-0.491631	0.276945	-1.77519	0.0758658	0.337021	0.711221	255.813	218.035	131.192	154.679	140.655	134.543	Lrrc8a
ENSMUSG00000079484.12	108.733	-0.654905	0.252454	-2.59415	0.00948242	NA	0.635117	154.316	122.994	121.685	88.9407	80.3744	84.0892	Phyhd1
ENSMUSG00000075419.4	244.242	0.162118	0.211002	0.768324	0.442295	0.72999	1.11893	220.6	230.334	240.518	310.326	248.778	214.895	Dolk
ENSMUSG00000052533.14	176.353	-0.299785	0.220526	-1.35941	0.174017	0.489252	0.812374	207.136	192.318	184.429	136.311	185.627	152.295	Nup188
ENSMUSG00000026860.16	575.93	-0.30017	0.16588	-1.80956	0.0703641	0.327869	0.812157	670.085	569.127	667.367	562.647	464.067	522.287	Sh3glb2
ENSMUSG00000026858.18	1593.2	0.236873	0.197443	1.1997	0.230255	0.547538	1.17844	1457.2	1138.25	1792	1487.82	1742.4	1941.53	Miga2
ENSMUSG00000026856.14	384.296	-0.0499963	0.186831	-0.267602	0.789006	0.916301	0.965939	400.808	327.611	443.961	398.3	348.289	386.81	Dolpp1
ENSMUSG00000026853.15	1330.38	-0.166575	0.231601	-0.719234	0.471997	0.7476	0.890955	1501.73	1184.1	1535.32	833.336	1373.06	1554.72	Crat
ENSMUSG00000039515.11	798.931	0.116673	0.139241	0.837923	0.402074	0.698532	1.08423	746.725	765.917	787.151	869.105	829.579	795.11	Ptpa
ENSMUSG00000026857.9	140.408	-0.0878915	0.247928	-0.354504	0.722961	0.884823	0.940897	155.352	154.302	124.537	137.278	159.792	111.185	Ntmt1
ENSMUSG00000039483.10	179.327	-0.228415	0.231093	-0.988412	0.322951	0.633083	0.853572	212.314	200.145	168.268	147.912	148.31	199.011	Asb6
ENSMUSG00000026848.14	1060.97	0.198028	0.158192	1.25182	0.210634	0.529181	1.14713	1138.21	949.29	877.464	1147.53	1180.74	1072.6	Tor1b
ENSMUSG00000026849.18	1145.93	0.0934897	0.18962	0.493037	0.621987	0.834156	1.06695	1359.85	858.721	1107.52	1113.69	1231.45	1204.34	Tor1a
ENSMUSG00000026851.9	393.2	0.273719	0.194404	1.40799	0.159135	0.473388	1.20892	321.061	372.336	374.562	424.402	507.124	359.715	BC005624
ENSMUSG00000026854.16	199.496	-0.19625	0.200882	-0.976939	0.328599	0.637192	0.872817	207.136	197.908	233.864	174.981	199.022	184.062	Usp20
ENSMUSG00000075415.13	347.103	-0.0213218	0.166193	-0.128295	0.897915	0.961935	0.98533	349.024	337.674	362.203	328.694	340.634	364.386	Fnbp1
ENSMUSG00000000194.13	342.932	-0.0660808	0.188167	-0.351182	0.725452	0.886425	0.955229	335.56	341.029	375.513	388.632	326.282	290.575	Gpr107
ENSMUSG00000055632.18	94.3312	0.216798	0.353391	0.613479	0.53956	NA	1.16215	71.4619	102.868	87.4612	152.746	83.2449	68.2056	Hmcn2
ENSMUSG00000076441.9	30415	0.268802	0.245422	1.09526	0.273402	0.591319	1.20481	35442	24788.9	22538.4	45680.7	29654.3	24385.9	Ass1
ENSMUSG00000026843.15	307.45	0.405726	0.198169	2.04738	0.0406212	0.254817	1.32476	247.527	296.304	250.025	331.594	310.016	409.234	Fubp3
ENSMUSG00000039356.15	163.946	0.175935	0.287923	0.61105	0.541166	0.789265	1.1297	213.35	116.285	132.142	181.748	200.936	139.214	Exosc2
ENSMUSG00000026842.16	580.096	-0.00520076	0.15778	-0.032962	0.973705	0.991779	0.996402	529.232	590.371	623.636	621.618	561.664	554.054	Abl1
ENSMUSG00000026840.14	51.6181	-0.722278	0.495902	-1.45649	0.145256	NA	0.60614	85.9614	46.9613	59.8919	14.5012	63.1513	39.2416	Lamc3
ENSMUSG00000001855.15	168.443	0.340052	0.247986	1.37126	0.170295	0.485909	1.2658	154.316	173.31	118.833	152.746	213.375	198.077	Nup214
ENSMUSG00000039262.16	731.164	0.357211	0.152401	2.34389	0.0190839	0.176285	1.28095	625.55	668.64	629.34	734.728	883.162	845.563	Prrc2b
ENSMUSG00000039254.16	322.85	-0.150428	0.190893	-0.788023	0.430684	0.721655	0.900983	301.383	327.611	389.773	301.625	280.354	336.357	Pomt1
ENSMUSG00000002550.16	1058.14	0.330511	0.213776	1.54607	0.122088	0.418582	1.25746	845.114	740.2	1226.36	1006.38	1296.52	1234.24	Uck1
ENSMUSG00000044627.11	2056.83	-0.292829	0.156405	-1.87225	0.0611726	0.309229	0.8163	2588.16	2266.44	1940.31	1907.39	1726.14	1912.56	Swi5
ENSMUSG00000002546.16	732.225	0.0384479	0.166802	0.2305	0.817703	0.931649	1.02701	805.758	727.901	634.094	716.359	687.967	821.271	Golga2
ENSMUSG00000039205.16	403.996	-0.128263	0.174576	-0.734714	0.462514	0.740497	0.914932	436.021	451.723	378.365	425.369	356.901	375.598	Ciz1
ENSMUSG00000039195.4	291.397	0.109511	0.272818	0.401408	0.68812	0.870198	1.07886	283.776	233.689	323.226	433.103	236.339	238.253	Bbln
ENSMUSG00000026822.14	1390.66	1.19939	1.32042	0.908338	0.3637	0.668484	2.29643	139.817	122.994	2268.29	3260.84	770.255	1781.76	Lcn2
ENSMUSG00000026820.5	300.386	0.232324	0.208806	1.11263	0.265866	0.584056	1.17473	228.885	277.295	322.275	363.497	328.196	282.166	Ptges2
ENSMUSG00000026819.15	4588.12	-0.721917	0.270546	-2.66837	0.00762213	0.108032	0.606291	4250.43	7531.7	5356.05	3709.41	4517.23	2163.89	Slc25a25
ENSMUSG00000039164.2	65.3149	-0.0293293	0.320065	-0.0916355	0.926988	NA	0.979876	56.9624	64.8514	76.0532	65.7388	51.6693	76.6146	Naif1
ENSMUSG00000039157.12	1210.02	0.0874752	0.23519	0.371934	0.709942	0.880353	1.06251	835.793	1092.41	1591.41	1045.05	1306.08	1389.34	Fam102a
ENSMUSG00000026810.12	360.811	-0.557864	0.190738	-2.92476	0.00344724	0.0742142	0.679307	459.842	440.542	388.822	343.195	273.656	258.808	Dpm2
ENSMUSG00000026811.18	848.593	0.384983	0.198082	1.94355	0.0519495	0.284928	1.30584	675.263	593.725	938.306	998.649	998.939	886.673	St6galnac6
ENSMUSG00000026814.16	611.217	-0.154287	0.19309	-0.799041	0.424267	0.717314	0.898576	690.798	637.332	603.672	542.345	477.462	715.692	Eng
ENSMUSG00000009566.12	3110.64	-0.149162	0.174116	-0.856684	0.391619	0.690862	0.901774	3525.45	2960.8	3327.33	3198.97	3317.36	2333.94	Fpgs
ENSMUSG00000009555.16	768.578	-0.201433	0.165084	-1.22018	0.222395	0.540797	0.869686	839.936	844.186	782.397	831.402	630.556	682.991	Cdk9
ENSMUSG00000059013.12	130.852	-0.12241	0.266713	-0.458957	0.646265	NA	0.918652	135.674	117.403	155.909	145.012	93.7702	137.346	Sh2d3c
ENSMUSG00000009563.16	492.208	-0.164969	0.157248	-1.0491	0.294133	0.605036	0.891948	560.302	478.558	521.915	473.706	450.671	468.096	Tor2a
ENSMUSG00000026796.16	150.328	0.78823	0.397546	1.98274	0.0473969	0.273219	1.72695	98.3895	77.1508	154.958	105.375	153.094	312.999	Niban2
ENSMUSG00000026792.16	199.743	0.326605	0.233869	1.39653	0.162554	0.477207	1.25406	181.244	162.128	188.232	183.682	203.807	279.363	Lrsam1
ENSMUSG00000038900.17	2686.84	-0.435323	0.177969	-2.44606	0.0144428	0.155465	0.739528	3408.42	3399.11	2460.32	2455.54	2412.19	1985.44	Rpl12
ENSMUSG00000026791.14	282.536	0.148435	0.200597	0.739965	0.459321	0.739738	1.10837	271.348	241.515	290.903	330.627	247.821	312.999	Slc2a8
ENSMUSG00000038831.16	97.2415	0.46413	0.297279	1.56126	0.118462	NA	1.37949	67.3192	82.7414	95.0665	108.276	88.0291	142.017	Ralgps1
ENSMUSG00000004105.8	140.18	0.662091	0.369848	1.79017	0.0734263	0.331342	1.58237	93.2111	138.648	94.1158	88.9407	163.619	262.545	Angptl2
ENSMUSG00000068966.10	81.5843	0.222204	0.291531	0.7622	0.445941	NA	1.16651	69.3905	88.332	68.4479	79.2732	79.4176	104.644	Zbtb34
ENSMUSG00000026788.13	447.758	0.259353	0.162291	1.59807	0.110028	0.401069	1.19694	430.843	421.534	370.759	513.343	470.764	479.308	Zbtb43
ENSMUSG00000038696.14	566.381	0.198752	0.160432	1.23885	0.2154	0.533799	1.14771	525.089	554.591	502.902	536.544	638.211	640.946	Mapkap1
ENSMUSG00000026867.18	670.844	-0.169642	0.157506	-1.07705	0.281458	0.596684	0.889063	692.869	713.365	724.407	601.316	714.758	578.347	Gapvd1
ENSMUSG00000026864.13	13012.7	-0.324583	0.20276	-1.60083	0.109415	0.399824	0.798529	13452.4	15543.1	14415.9	8651.42	15136.2	10877.4	Hspa5
ENSMUSG00000070953.13	161.996	-0.163325	0.220091	-0.742079	0.45804	0.738828	0.892965	170.887	166.601	175.873	177.881	137.785	142.952	Rabepk
ENSMUSG00000035949.15	579.272	0.129584	0.15662	0.827377	0.408023	0.703256	1.09398	500.233	589.253	570.399	591.649	641.082	583.018	Fbxw2
ENSMUSG00000026869.12	489.07	0.259072	0.176811	1.46525	0.142854	0.452188	1.19671	420.486	415.943	499.099	473.706	527.218	597.967	Psmd5
ENSMUSG00000026870.19	732.51	0.553908	0.184979	2.99443	0.00274955	0.0652434	1.46806	612.086	526.638	641.699	940.645	701.363	972.631	Cutal
ENSMUSG00000026873.9	85.4167	0.332055	0.277912	1.19482	0.232157	NA	1.25881	74.5689	70.442	81.7572	106.342	79.4176	99.9727	Phf19
ENSMUSG00000026874.10	10817.3	0.271942	0.195799	1.38888	0.164868	0.480056	1.20743	8991.77	9345.3	11064.8	14864.7	11618.9	9018.09	Hc
ENSMUSG00000035875.15	5795.79	0.0821408	0.181577	0.452373	0.651	0.849499	1.05859	5432.14	6094.91	5365.55	7027.28	6307.48	4547.35	AI182371
ENSMUSG00000057110.15	635.988	-0.356164	0.196736	-1.81036	0.0702396	0.327869	0.781239	678.37	858.721	605.574	605.183	601.851	466.228	Cntrl
ENSMUSG00000026878.17	2072.35	0.294015	0.147454	1.99395	0.0461579	0.269642	1.22605	1898.4	1650.36	2036.32	2231.25	2475.34	2142.4	Rab14
ENSMUSG00000026879.14	332.091	0.338193	0.32481	1.0412	0.297781	0.60845	1.26417	355.238	195.672	328.93	213.651	367.426	531.63	Gsn
ENSMUSG00000026880.11	968.114	-0.0808666	0.188665	-0.428626	0.668196	0.859894	0.94549	943.504	1089.06	953.517	772.431	885.075	1165.1	Stom
ENSMUSG00000026883.17	254.825	-0.0535234	0.235617	-0.227162	0.820297	0.932697	0.96358	223.707	264.996	289.953	210.751	217.202	322.342	Dab2ip
ENSMUSG00000026895.7	1853.77	-0.495	0.164953	-3.00085	0.0026923	0.0641873	0.709562	2523.95	2017.1	1965.02	1695.67	1556.78	1364.11	Ndufa8
ENSMUSG00000026890.19	85.7034	0.514518	0.430155	1.19612	0.231649	NA	1.42852	101.497	36.8982	73.2012	53.1711	118.648	130.805	Lhx6
ENSMUSG00000026889.12	217.21	0.296609	0.210047	1.41211	0.157917	0.471384	1.22825	176.065	182.255	226.258	213.651	259.303	245.727	Rbm18
ENSMUSG00000026887.9	358.059	-0.129612	0.204959	-0.63238	0.527139	0.78118	0.914077	423.593	348.856	349.845	400.233	350.203	275.626	Mrrf
ENSMUSG00000047250.13	53.4153	0.257231	0.475484	0.540988	0.588516	NA	1.19518	42.4629	50.3157	53.2372	60.905	22.0073	91.5637	Ptgs1
ENSMUSG00000009030.14	282.423	-0.181709	0.185973	-0.977072	0.328534	0.637192	0.881658	271.348	323.139	306.114	265.855	286.095	241.99	Pdcl
ENSMUSG00000075376.10	276.314	0.180255	0.218235	0.825965	0.408824	0.703847	1.13308	236.135	226.98	313.719	245.554	324.368	311.13	Rc3h2
ENSMUSG00000066798.3	132.861	-0.00916301	0.224914	-0.0407402	0.967503	0.990996	0.993669	136.71	131.939	131.192	144.045	122.475	130.805	Zbtb6
ENSMUSG00000050714.9	76.1547	-0.0785782	0.313094	-0.250973	0.801835	NA	0.94699	71.4619	73.7964	89.3625	68.639	58.3671	95.301	Zbtb26
ENSMUSG00000035437.15	296.349	0.00176922	0.194643	0.00908953	0.992748	0.997969	1.00123	300.347	324.257	264.285	268.756	280.354	340.094	Rabgap1
ENSMUSG00000026915.16	651.22	0.155969	0.175909	0.886644	0.37527	0.67708	1.11417	595.516	666.404	586.56	566.514	763.557	728.773	Strbp
ENSMUSG00000035392.17	398.315	-0.128224	0.191836	-0.668407	0.503874	0.768724	0.914957	416.343	465.141	366.957	373.164	329.152	439.132	Dennd1a
ENSMUSG00000026749.11	948.915	0.107113	0.164841	0.649797	0.515823	0.776323	1.07707	996.323	885.557	859.401	838.169	1018.08	1095.96	Nek6
ENSMUSG00000026750.6	861.122	0.155413	0.184234	0.843563	0.398914	0.69634	1.11374	967.324	688.766	788.101	784.032	983.63	954.879	Psmb7
ENSMUSG00000063972.13	229.153	-0.55882	0.199947	-2.79484	0.0051926	0.0915252	0.678857	275.491	297.422	246.222	188.516	201.893	165.375	Nr6a1
ENSMUSG00000062997.6	247.532	-0.433423	0.36408	-1.19046	0.233865	0.549302	0.740503	423.593	248.224	181.577	288.091	113.864	229.844	Rpl35
ENSMUSG00000026755.14	589.904	0.152226	0.154916	0.98264	0.325784	0.634185	1.11128	560.302	538.937	577.054	639.986	560.707	662.436	Arpc5l
ENSMUSG00000026754.16	312.723	-0.030002	0.209316	-0.143334	0.886027	0.956779	0.979419	280.669	322.021	345.091	287.124	377.951	263.479	Golga1
ENSMUSG00000035236.17	52.4179	0.290298	0.340457	0.852673	0.393841	NA	1.22289	54.891	38.0163	48.4839	51.2376	57.4103	64.4684	Scai
ENSMUSG00000026753.5	654.062	0.274109	0.168824	1.62364	0.104453	0.392722	1.20925	547.874	670.876	558.04	638.053	779.823	729.707	Ppp6c
ENSMUSG00000082536.1	111.31	0.326014	0.311916	1.0452	0.29593	NA	1.25355	135.674	69.3239	91.2638	107.309	113.864	150.426	Gm13456
ENSMUSG00000026866.16	2026.03	0.105887	0.144209	0.734266	0.462787	0.740497	1.07616	2189.43	1808.01	1857.6	2241.89	2009.36	2049.91	Kynu
ENSMUSG00000036890.13	103.952	-0.19617	0.279985	-0.700646	0.483524	NA	0.872865	120.139	87.2139	125.488	87.0072	87.0723	116.79	Gtdc1
ENSMUSG00000026872.18	95.6189	-0.0468516	0.312365	-0.14999	0.880773	NA	0.968047	127.389	80.5051	83.6585	84.107	78.4607	119.593	Zeb2
ENSMUSG00000052155.5	220.623	0.307801	0.221183	1.39161	0.164041	0.478689	1.23782	179.173	222.507	190.133	200.117	245.907	285.903	Acvr2a
ENSMUSG00000026761.12	219.022	-0.0719412	0.199365	-0.360852	0.71821	0.883861	0.951357	235.099	202.381	235.765	195.283	235.382	210.223	Orc4
ENSMUSG00000036792.12	113.871	0.0566874	0.270743	0.209377	0.834154	NA	1.04007	105.639	87.2139	141.649	115.043	123.432	110.25	Mbd5
ENSMUSG00000069495.12	189.014	-0.0784675	0.224708	-0.349198	0.726941	0.887061	0.947063	206.1	162.128	213.9	179.815	210.504	161.638	Epc2
ENSMUSG00000026766.16	1185.91	0.0744447	0.165648	0.449416	0.653132	0.850728	1.05296	1233.49	1028.68	1203.54	1029.59	1324.26	1295.91	Mmadhc
ENSMUSG00000017144.8	381.309	-0.270209	0.232931	-1.16004	0.246033	0.564194	0.8292	342.81	399.171	508.606	277.456	326.282	433.526	Rnd3
ENSMUSG00000036249.16	68.8879	0.277361	0.304948	0.909534	0.363068	NA	1.21198	57.998	52.552	76.0532	73.4728	80.3744	72.8773	Rbm43
ENSMUSG00000026946.9	291.053	0.118193	0.177473	0.665975	0.505427	0.768724	1.08537	282.74	289.595	265.236	322.893	279.397	306.458	Nmi
ENSMUSG00000036202.16	133.106	0.48438	0.267423	1.81128	0.0700968	0.327869	1.39898	110.818	133.057	89.3625	150.812	186.583	128.002	Rif1
ENSMUSG00000026950.18	205.682	0.0137201	0.363668	0.037727	0.969905	0.99127	1.00956	176.065	259.405	178.725	339.328	170.317	110.25	Neb
ENSMUSG00000036093.7	1085.73	0.394016	0.167208	2.35644	0.018451	0.173419	1.31405	854.435	960.471	1000.1	1139.79	1448.65	1110.91	Arl5a
ENSMUSG00000055371.17	225.133	0.566223	0.198151	2.85753	0.00426954	0.0824812	1.48064	190.565	187.845	166.366	238.786	282.267	284.969	Stam2
ENSMUSG00000036053.17	85.0332	0.461515	0.345033	1.3376	0.181027	NA	1.37699	77.6759	84.9776	52.2866	63.8053	108.123	123.331	Fmnl2
ENSMUSG00000061136.14	603.006	0.121467	0.147078	0.825869	0.408878	0.703847	1.08784	560.302	600.434	572.3	608.084	662.132	614.785	Prpf40a
ENSMUSG00000026960.6	191.942	-0.330983	0.28807	-1.14897	0.25057	0.568527	0.794995	235.099	259.405	147.353	176.915	209.548	123.331	Arl6ip6
ENSMUSG00000026827.12	690.041	0.527871	0.294184	1.79436	0.0727561	0.330254	1.4418	535.446	547.882	612.228	409.901	985.544	1049.25	Gpd2
ENSMUSG00000026836.15	222.45	0.0809529	0.228351	0.35451	0.722957	0.884823	1.05772	177.101	261.642	210.097	260.055	227.728	198.077	Acvr1
ENSMUSG00000026839.17	4416.04	0.0658275	0.631482	0.104243	0.916977	0.967529	1.04669	2729.01	5993.16	4223.8	7283.47	4500.01	1766.81	Upp2
ENSMUSG00000026991.20	1142.37	0.260495	0.133721	1.94805	0.0514091	0.283851	1.19789	985.967	1067.81	1064.74	1297.37	1219.97	1218.36	Pkp4
ENSMUSG00000035168.16	155.769	0.0779227	0.284993	0.27342	0.78453	0.914093	1.0555	148.102	190.082	116.932	121.81	152.137	205.551	Tanc1
ENSMUSG00000026988.15	83.3568	-0.143159	0.308728	-0.463705	0.642859	NA	0.905534	73.5332	72.6782	115.981	81.2067	69.8492	86.8921	Wdsub1
ENSMUSG00000026987.16	247.331	-0.273855	0.201923	-1.35624	0.175023	0.490911	0.827106	275.491	297.422	239.568	245.554	194.238	231.712	Baz2b
ENSMUSG00000026977.17	431.088	-0.273687	0.197923	-1.3828	0.166727	0.482138	0.827203	490.912	521.047	404.033	319.026	411.44	440.067	Marchf7
ENSMUSG00000060703.12	3531.49	0.103547	0.211152	0.49039	0.623858	0.835344	1.07441	3085.29	2731.58	4396.83	3877.62	4150.76	2946.86	Cd302
ENSMUSG00000026970.16	639.081	-0.26005	0.159604	-1.62934	0.10324	0.390656	0.835059	720.833	717.837	651.206	532.677	560.707	651.224	Rbms1
ENSMUSG00000064289.15	274.375	-0.0205501	0.189141	-0.108649	0.913481	0.96594	0.985857	266.17	272.823	289.953	234.919	290.879	291.509	Tank
ENSMUSG00000026914.15	688.747	-0.0419657	0.181901	-0.230707	0.817542	0.931649	0.971331	840.972	579.19	675.923	639.986	697.535	698.874	Psmd14
ENSMUSG00000035000.8	1495.98	0.0584627	0.144356	0.404989	0.685486	0.868596	1.04136	1325.67	1443.5	1627.54	1501.36	1476.4	1601.43	Dpp4
ENSMUSG00000026896.14	396.092	0.300544	0.219896	1.36675	0.171703	0.487029	1.23161	385.273	256.051	423.046	399.266	440.146	472.768	Ifih1
ENSMUSG00000026893.4	76.035	0.281111	0.35134	0.800112	0.423646	NA	1.21513	72.4976	59.2607	74.1519	62.8385	65.065	122.396	Gca
ENSMUSG00000075324.13	149.868	-0.0397267	0.225823	-0.17592	0.860357	0.945899	0.972839	144.995	137.53	173.021	151.779	134.914	156.966	Fign
ENSMUSG00000026888.14	978.731	-0.0807698	0.157213	-0.513761	0.607419	0.828701	0.945553	1005.64	1068.93	944.01	926.143	1078.36	849.3	Grb14
ENSMUSG00000034903.18	823.037	-0.16513	0.193243	-0.85452	0.392817	0.691444	0.891848	681.477	963.825	964.925	729.894	890.817	707.283	Cobll1
ENSMUSG00000034780.6	315.363	1.00692	0.321904	3.12802	0.00175989	0.0524942	2.00962	155.352	267.232	206.294	408.934	612.377	241.99	B3galt1
ENSMUSG00000027035.10	288.459	-0.0380166	0.271894	-0.139821	0.888801	0.957769	0.973993	235.099	271.705	369.809	201.083	276.526	376.533	Cers6
ENSMUSG00000034738.8	224.745	-0.0304804	0.23925	-0.1274	0.898624	0.962429	0.979094	248.563	210.208	222.456	290.991	186.583	189.668	Nostrin
ENSMUSG00000005233.16	72.6589	0.847195	0.360881	2.34758	0.018896	NA	1.799	49.7126	32.4257	73.2012	95.7079	75.5902	109.316	Spc25
ENSMUSG00000027048.15	4188.4	-0.136534	0.192986	-0.707478	0.479269	0.751757	0.909702	5081.04	4747.57	3331.13	4608.48	3839.79	3522.4	Abcb11
ENSMUSG00000027086.16	402.518	0.176929	0.19275	0.917919	0.358661	0.664703	1.13047	384.237	402.526	346.993	453.404	482.247	345.7	Fastkd1
ENSMUSG00000042133.16	487.657	-0.127775	0.202628	-0.630591	0.528308	0.781426	0.915242	583.087	540.055	404.983	394.433	512.865	490.52	Ppig
ENSMUSG00000027088.10	257.382	0.312866	0.183818	1.70205	0.0887467	0.363672	1.24217	224.742	214.68	249.074	273.589	283.224	298.984	Phospho2
ENSMUSG00000068882.13	643.629	-0.102609	0.165021	-0.621795	0.534076	0.785063	0.931347	671.12	729.019	599.87	570.381	601.851	689.531	Ssb
ENSMUSG00000051730.15	173.172	-0.0072183	0.249443	-0.0289377	0.976914	0.993168	0.995009	210.243	163.247	147.353	210.751	160.749	146.689	Mettl5
ENSMUSG00000044308.17	1387.08	0.201358	0.162147	1.24182	0.214301	0.533104	1.14978	1153.75	1271.31	1445.96	1305.11	1647.68	1498.66	Ubr3
ENSMUSG00000075304.2	98.5653	-0.72699	0.305448	-2.38008	0.0173088	NA	0.604163	117.032	158.774	93.1652	59.9383	75.5902	86.8921	Sp5
ENSMUSG00000014959.12	1601.64	-0.177107	0.143779	-1.23179	0.218026	0.537404	0.884475	1843.51	1689.49	1566.7	1381.48	1610.36	1518.28	Gorasp2
ENSMUSG00000041997.16	519.068	0.340416	0.182155	1.86882	0.0616477	0.310199	1.26612	462.949	381.281	529.52	534.611	588.456	617.588	Tlk1
ENSMUSG00000041975.17	153.289	0.256094	0.247506	1.0347	0.300811	0.611141	1.19424	117.032	122.994	178.725	172.081	159.792	169.113	Mettl8
ENSMUSG00000041966.18	157.014	0.0707232	0.233898	0.302368	0.762372	0.904734	1.05024	137.745	168.837	153.057	132.444	182.756	167.244	Dcaf17
ENSMUSG00000027012.15	797.786	-0.26388	0.160987	-1.63915	0.101183	0.387378	0.832845	769.51	919.1	923.096	656.421	728.154	790.438	Dync1i2
ENSMUSG00000027010.16	201.862	0.198881	0.226468	0.878188	0.379842	0.681007	1.14781	189.529	162.128	211.998	204.95	185.627	256.939	Slc25a12
ENSMUSG00000027018.11	133.744	0.558634	0.263142	2.12294	0.033759	0.233036	1.47287	120.139	101.75	102.672	119.877	166.49	191.536	Hat1
ENSMUSG00000041921.16	1062.21	-0.596496	0.174364	-3.42098	0.000623968	0.0315774	0.661358	1321.53	1405.49	1109.43	990.915	777.91	768.014	Metap1d
ENSMUSG00000006494.11	1332.07	0.666252	0.217129	3.06847	0.0021516	0.0571139	1.58695	1030.5	917.982	1140.8	1131.09	1794.07	1977.96	Pdk1
ENSMUSG00000049044.16	2092.12	-0.497424	0.266158	-1.86891	0.0616357	0.310199	0.70837	1942.93	3476.26	1928.9	2017.6	1986.4	1200.61	Rapgef4
ENSMUSG00000004085.14	205.306	0.141432	0.225519	0.627141	0.530567	0.783059	1.103	176.065	188.963	220.554	175.948	252.605	217.697	Map3k20
ENSMUSG00000027109.16	497.617	0.165334	0.16192	1.02108	0.307216	0.61705	1.12143	436.021	487.503	483.888	493.041	576.974	508.272	Sp3
ENSMUSG00000027108.15	543.407	0.0763496	0.172675	0.442158	0.658375	0.853116	1.05435	593.444	536.701	457.27	515.276	600.894	556.857	Ola1
ENSMUSG00000041777.12	191.067	-0.235784	0.23941	-0.984855	0.324695	0.633694	0.849224	154.316	240.397	225.308	157.58	187.54	181.259	Cir1
ENSMUSG00000008226.14	834.783	0.221528	0.165491	1.33861	0.180697	0.496857	1.16597	882.399	712.247	717.752	890.374	987.457	818.468	Scrn3
ENSMUSG00000041762.16	377.014	0.518363	0.243687	2.12717	0.0334061	0.23235	1.43233	226.814	313.076	389.773	541.378	422.923	368.124	Gpr155
ENSMUSG00000086544.1	117.864	-0.663015	0.365151	-1.81573	0.0694121	NA	0.631557	100.461	192.318	140.698	123.744	99.5112	50.4535	Chn1os3
ENSMUSG00000027104.18	408.624	0.241796	0.208797	1.15804	0.246846	0.564396	1.18246	371.809	365.627	385.97	331.594	468.851	527.893	Atf2
ENSMUSG00000018770.9	6656.72	-0.18897	0.160078	-1.18049	0.237806	0.552737	0.877232	8339.29	6030.06	6906.58	5936.79	6721.79	6005.83	Atp5g3
ENSMUSG00000027099.9	737.26	-0.00521424	0.157554	-0.033095	0.973599	0.991779	0.996392	834.758	669.758	711.097	762.763	745.377	699.809	Mtx2
ENSMUSG00000059005.13	2595.16	-0.074356	0.156653	-0.474654	0.635033	0.842837	0.949766	2961.01	2814.33	2211.25	2442	2653.31	2489.04	Hnrnpa3
ENSMUSG00000015839.6	1520.19	-0.0897856	0.204082	-0.439949	0.659974	0.853847	0.939662	1603.23	1402.13	1696.94	1391.15	1131.94	1895.74	Nfe2l2
ENSMUSG00000042410.16	177.6	0.201485	0.222558	0.905314	0.365299	0.668579	1.14988	143.959	156.538	194.886	173.048	201.893	195.274	Agps
ENSMUSG00000075273.4	91.7641	-0.0569515	0.380289	-0.149758	0.880955	NA	0.961293	113.925	72.6782	94.1158	61.8718	64.1082	143.886	Ttc30b
ENSMUSG00000042369.8	180.72	0.345905	0.222408	1.55527	0.119881	0.414083	1.27095	179.173	165.483	133.093	183.682	222.943	199.945	Rbm45
ENSMUSG00000002731.6	208.596	0.0858649	0.241482	0.355574	0.72216	0.884739	1.06132	168.816	182.255	255.729	238.786	179.886	226.106	Prkra
ENSMUSG00000002733.8	297.644	-0.0357712	0.180942	-0.197695	0.843284	0.938511	0.97551	292.062	303.012	308.966	266.822	287.052	327.948	Plekha3
ENSMUSG00000044033.16	294.001	-0.414706	0.212367	-1.95278	0.0508455	0.282251	0.750172	402.879	341.029	264.285	248.454	239.21	268.151	Ccdc141
ENSMUSG00000027016.17	322.315	-0.186607	0.288435	-0.646964	0.517655	0.777519	0.87867	375.952	442.778	211.048	328.694	352.117	223.303	Zfp385b
[truncated: 9,340 more rows]
