# Supplementary material for: Hyaluronidase-1 mediates postprandial suppression of hepatic gluconeogenesis
Source: Life Metab. 2025 May 13;4(5):loaf016. doi: 10.1093/lifemeta/loaf016 (PMC13122362; doi:10.1093/lifemeta/loaf016)
Supplement: loaf016_suppl_Supplementary_Table_S2 [file loaf016_suppl_supplementary_table_s2.xlsx]

## Sheet: Glycolysis
	Glycolysis pathway metabolites analysis
	Value
Group	Glucose/Fructose	G6P/F6P	Glyceraldehyde 3-phosphate	Glycerol -3- Phosphate	3PG and 2PG (Phosphoglyceric acid)	PEP (Phosphoenolpyruvic acid)	Lactate
LFD
WT	1.65955	0.477849	0.00232032	0.249031	0.103291	0.0302607	1.75173
	1.47316	0.239471	0.00164826	0.224554	0.0938368	0.0319554	1.5525
	1.93131	0.283139	0.00351307	0.306705	0.0962246	0.0346235	1.97253
	1.74455	0.235975	0.00285082	0.249697	0.087044	0.0327779	1.54171
	1.51736	0.203517	0.00132872	0.187082	0.166437	0.0363235	1.80913
	1.80448	0.271556	0.00174477	0.109943	0.441697	0.112812	1.86884
	1.73237	0.263663	0.00197844	0.314476	0.15173	0.0404031	1.92251
	1.91056	0.25938	0.0025926	0.309579	0.195594	0.0489128	2.0508
LHY TG	1.29154	0.152516	0.00239207	0.235827	0.0951205	0.0324105	1.27125
	1.19232	0.101808	0.00189201	0.238372	0.077541	0.0297836	1.0032
	1.46459	0.160906	0.00256564	0.330866	0.107881	0.03245	1.23747
	1.35893	0.183747	0.0023161	0.238557	0.108305	0.035955	1.14143
	1.43328	0.18279	0.00354827	0.249722	0.0674055	0.026357	1.08188
	1.37958	0.249776	0.00357828	0.121809	0.0738647	0.0292874	1.03298
	1.40386	0.416757	0.00224557	0.220239	0.111768	0.0398703	1.17568
	1.6565	0.322646	0.00195527	0.215278	0.11673	0.0393694	1.73517
WT AVE	1.72167	0.279319	0.00224713	0.243883	0.166982	0.0460086	1.80872
TG AVE	1.39757	0.221368	0.00256165	0.231334	0.0948269	0.0331854	1.20988
t-test	0.000849465	0.239576	0.376285	0.701696	0.129195	0.234897	6.59196e-05
HFD
WT	2.04368	0.775019	0.00168491	0.0451015	0.179228	0.0573279	2.27019
	2.08253	0.529248	0.00149329	0.0354566	0.125477	0.0472251	2.5619
	1.93727	0.495969	0.00132817	0.12916	0.111522	0.0464124	1.9826
	1.67667	0.333647	0.000817821	0.041137	0.0670268	0.0307153	1.6281
	1.8904	0.350578	0.00134709	0.126187	0.0905988	0.034897	1.63785
	1.56515	0.550828	0.00128989	0.0374113	0.10005	0.0411431	1.68608
	2.06337	0.396204	0.00252264	0.139631	0.122338	0.0490027	1.64391
	1.98225	0.461441	0.00178255	0.206732	0.130942	0.0556911	1.94284
	1.74811	1.00189	0.00245618	0.0626962	0.153468	0.0582701	2.40938
	1.8538	0.558533	0.00155738	0.175515	0.164112	0.0629278	1.90802
	2.24171	0.937629	0.00289618	0.234624	0.174399	0.0871796	1.98346
	2.07991	1.12141	0.00258083	0.118848	0.12965	0.0691141	1.72157
	2.00443	0.658244	0.00235884	0.166243	0.192872	0.0739164	1.9871
	2.15083	0.843382	0.00203578	0.224516	0.205641	0.0696753	2.23427
	2.20263	0.653946	0.00211814	0.125148	0.219238	0.0797056	2.57485
	2.04254	0.52825	0.0012118	0.0553616	0.172245	0.058786	2.28711
LHY TG	1.47063	0.326608	0.00122563	0.167016	0.137839	0.0496582	1.30007
	1.51439	0.423652	0.00159577	0.160099	0.109074	0.0500617	1.55077
	1.46623	0.380065	0.00120788	0.120303	0.0696708	0.0336535	1.28573
	1.65943	0.342833	0.00142507	0.181432	0.0918757	0.0477998	1.32742
	1.67532	0.328741	0.000826903	0.0985971	0.0866123	0.0357721	1.65215
	1.7437	0.478606	0.00130991	0.175506	0.0928216	0.0436768	1.49864
	1.39638	0.446587	0.00134722	0.0515882	0.099602	0.036626	1.36139
	1.66334	0.383776	0.00113749	0.0266279	0.231295	0.0497137	1.68002
	2.07311	0.676782	0.00168958	0.103833	0.100533	0.0424298	1.84762
	1.15153	0.207917	0.00102052	0.0610404	0.103632	0.0291696	1.08821
	1.56334	0.304832	0.00131538	0.04951	0.194134	0.0804519	2.01442
	1.30323	0.312652	0.00117119	0.0726486	0.0831867	0.0364146	1.62412
	1.50765	0.296095	0.000941203	0.089806	0.0600852	0.0299892	1.6706
WT AVE	1.97283	0.637263	0.00184259	0.120236	0.146175	0.0576243	2.0287
TG AVE	1.55295	0.377627	0.00124721	0.104462	0.112335	0.0434936	1.53086
t-test	1.78153e-05	0.000807955	0.00160542	0.489738	0.0630205	0.014766	8.6466e-05
WT
HFD/LFD	1.14588	2.28149	0.819978	0.493005	0.875397	1.25247	1.12162
t-test	0.00427035	2.42445e-05	0.195261	0.00115545	0.642068	0.298024	0.0477372
LHY TG
HFD/LFD	1.11117	1.70588	0.486877	0.451564	1.18464	1.31062	1.2653
t-test	0.0633061	0.00522729	0.000564833	0.000161405	0.26513	0.0223632	0.0091002

## Sheet: TCA
TCA cycle metaboliltes
	Value
Gene	Oxaloacetic acid	Citrate/ Isocitrate	Alpha-Ketoglutarate	Succinate	Fumarate	Malate
LFD
WT	0.027627	2.21333	0.0271317	1.54685	0.182728	8.15654
	0.0438633	3.49658	0.0279063	2.07958	0.24841	9.60927
	0.0564765	2.89766	0.0350242	1.84541	0.150638	6.90707
	0.0550354	3.91775	0.0406048	2.31061	0.234304	10.1098
	0.0600922	4.10654	0.0315966	2.49755	0.227016	9.60454
	0.0633833	6.21262	0.0597694	1.28131	0.3396	14.2883
	0.0375236	6.12547	0.0496823	3.15221	0.322198	14.5453
	0.0379452	6.18819	0.0505582	2.20883	0.385895	16.0358
TG	0.0241126	5.21686	0.0565055	1.57172	0.318837	14.1757
	0.022343	3.35867	0.0441773	1.99646	0.294502	13.265
	0.0434847	2.61941	0.0304636	2.45684	0.205	10.8529
	0.0461663	7.37723	0.0404727	2.13708	0.323261	15.7974
	0.210313	5.56839	0.0451911	2.64016	0.295222	12.953
	0.164916	6.47165	0.0503111	1.4446	0.456385	18.6837
	0.0730176	6.69003	0.0463158	1.38954	0.281015	12.147
	0.070977	4.64047	0.0491185	2.07005	0.221753	10.7875
WT AVE	0.0477433	4.39477	0.0402842	2.11529	0.261349	11.1571
TG AVE	0.0819162	5.24284	0.0453194	1.96331	0.299497	13.5828
t-test	0.207564	0.312574	0.336234	0.572159	0.348962	0.130901
HFD
WT	0.0267267	7.9721	0.167108	2.74057	0.440512	26.2856
	0.0242584	7.32388	0.15258	2.2817	0.5536	26.0496
	0.0584266	9.21931	0.0826502	2.96539	0.523604	25.2793
	0.043049	9.64451	0.067956	1.05897	0.437287	20.1797
	0.0494437	7.45334	0.0636374	2.80643	0.402343	21.9711
	0.0462519	4.18262	0.0897252	0.895844	0.446493	21.8718
	0.0720112	6.53279	0.0539846	1.08782	0.313811	16.3831
	0.0858583	5.48777	0.0739188	1.71927	0.44931	19.9282
	0.0429631	9.33409	0.0780912	0.509323	0.455001	22.3164
	0.0293743	17.4163	0.068017	1.83328	0.714762	32.5212
	0.145218	7.85122	0.0706142	1.82353	0.363865	17.6617
	0.120167	5.13293	0.0556435	0.667065	0.2905	13.3874
	0.0764259	8.66317	0.0477031	1.40202	0.378295	17.8886
	0.0841881	21.9002	0.0639074	1.89181	0.610631	30.8088
	0.0721338	9.78523	0.0785689	1.40259	0.329662	20.0242
	0.0705874	10.9471	0.125078	1.03107	0.411747	26.5646
TG	0.0604133	12.038	0.0635037	1.95363	0.327973	16.3099
	0.110811	9.84971	0.0584623	2.0362	0.360407	18.7284
	0.113801	10.7428	0.0379096	2.41561	0.342507	17.9917
	0.249694	17.0686	0.0656586	4.6716	0.499207	28.6937
	0.029232	8.07215	0.0567191	1.71309	0.389948	20.7322
	0.0814544	12.3127	0.0604545	2.72222	0.542879	28.3345
	0.0435832	6.06716	0.0609291	1.17241	0.336628	15.794
	0.0385896	8.06114	0.166816	1.00333	0.470417	28.7091
	0.072705	8.27555	0.0690612	1.527	0.45024	21.2798
	0.0288279	12.0001	0.0583398	1.95513	0.338264	20.4592
	0.0293431	6.96335	0.0664534	0.938771	0.261374	15.1698
	0.0412278	10.1841	0.102322	1.38801	0.450614	26.7438
	0.0967421	8.0475	0.0575784	2.64409	0.441371	18.3982
TG AVE	0.0766481	9.97561	0.0710929	2.01085	0.40091	21.3342
WT AVE	0.0654427	9.30291	0.083699	1.63229	0.445089	22.4451
t-test	0.556473	0.632421	0.318646	0.269659	0.228648	0.566606
WT
HFD/NC	1.37072	2.11681	2.07771	0.771663	1.70305	2.01173
t-test	0.0750427	0.000852069	0.000206537	0.102325	0.000203039	2.63605e-06
KO
HFD/NC	0.935688	1.90271	1.56871	1.02422	1.33861	1.57068
t-test	0.861207	0.000146671	0.0146952	0.883265	0.0110062	0.000208446
