# Supplementary material for: Hyaluronidase-1 mediates postprandial suppression of hepatic gluconeogenesis
Source: Life Metab. 2025 May 13;4(5):loaf016. doi: 10.1093/lifemeta/loaf016 (PMC13122362; doi:10.1093/lifemeta/loaf016)
Supplement: loaf016_suppl_Supplementary_Table_S3 [file loaf016_suppl_supplementary_table_s3.xlsx]

## Sheet: Sheet1
Supplementary Table S3: List of primers used in the paper.
Name of the Gene	Name of the primer	Sequence (5' to 3')
Has1	Has1-f	GGCGAGCACTCACGATCATC
	Has1-r	AGGAGTCCATAGCGATCTGAAG
Has2	Has2-f	TGTGAGAGGTTTCTATGTGTCCT
	Has2-r	ACCGTACAGTCCAAATGAGAAGT
Has3	Has3-f	CTAGCCTTCCTAGTCTCTGG
	Has3-r	GGCTATACTGTTCTGGCTTC
Hyal1	Hyal1-f	ACCTGCTTCGCATCTCTACTC
	Hyal1-r	GGTTGGATACCACGGAACCTC
Hyal2	Hyal2-f	AGATGTTTACCGACAGTCTTCAC
	Hyal2-r	TGACGTAACGGAGAGTGTTCAA
Hyal3	Hyal3-f	TCTGTGGTATGGAATGTACCCT
	Hyal3-r	TTTTGGCCGTGAAAATGTTGG
Gnat1	Gnat1-f	GCACATGGCAGATACTATTGAGG
	Gnat1-r	AGGCTCGGTCAAAGCAAGC
Spam1	Spam1-f	CCAGACGACAAATTGGGCTTA
	Spam1-r	TCCTGGATTAGTTGATTGGACCA
Tmem2	Tmem2-f	ATGCGTGATGGAGTGTTTGGA
	Tmem2-r	CTCCCCAGTTGGTTCCTTGT
Rps16	Rps16-f	GATTTGCTGGTGTGGATATT
	Rps16-r	TCTTTGATCTCCTTCTTGGA
